# Supplementary material for: Serum-borne factors alter cerebrovascular endothelial microRNA expression following particulate matter exposure near an abandoned uranium mine on the Navajo Nation
Source: Part Fibre Toxicol. 2020 Jul 1;17:29. doi: 10.1186/s12989-020-00361-3 (PMC7329534; doi:10.1186/s12989-020-00361-3)
Supplement: Supplementary file 1 — Additional file 1. [file 12989_2020_361_MOESM1_ESM.xlsx]

## Sheet: GO_significant
GO Id	Function	GO_term	S gene number	TS gene number	B gene number	TB gene number	Pvalue of Fisher's Exact Test
GO:0005737	cellular_component	cytoplasm	5210	18304	5699	21754	3.45825e-76
GO:0005515	molecular_function	protein binding	3727	18304	4030	21754	6.0342e-67
GO:0005829	cellular_component	cytosol	2804	18304	3033	21754	2.53293e-48
GO:0006351	biological_process	transcription, DNA-templated	1639	18304	1745	21754	2.0538e-38
GO:0006810	biological_process	transport	1650	18304	1770	21754	3.65832e-33
GO:0005794	cellular_component	Golgi apparatus	1078	18304	1132	21754	7.23615e-33
GO:0005654	cellular_component	nucleoplasm	1914	18304	2072	21754	1.07065e-31
GO:0005634	cellular_component	nucleus	5091	18304	5741	21754	9.25411e-30
GO:0016740	molecular_function	transferase activity	1558	18304	1676	21754	1.66852e-29
GO:0006355	biological_process	regulation of transcription, DNA-templated	2052	18304	2236	21754	2.71796e-29
GO:0046872	molecular_function	metal ion binding	3063	18304	3406	21754	3.03265e-26
GO:0045944	biological_process	positive regulation of transcription from RNA polymerase II promoter	944	18304	997	21754	6.32713e-26
GO:0000166	molecular_function	nucleotide binding	1810	18304	1973	21754	1.47368e-25
GO:0005886	cellular_component	plasma membrane	4120	18304	4644	21754	1.6918e-23
GO:0005783	cellular_component	endoplasmic reticulum	1188	18304	1279	21754	3.45227e-22
GO:0005524	molecular_function	ATP binding	1362	18304	1478	21754	2.33802e-21
GO:0015031	biological_process	protein transport	548	18304	569	21754	6.71333e-21
GO:0000139	cellular_component	Golgi membrane	399	18304	408	21754	3.95186e-20
GO:0016301	molecular_function	kinase activity	630	18304	661	21754	7.48646e-20
GO:0016310	biological_process	phosphorylation	632	18304	664	21754	1.96501e-19
GO:0030054	cellular_component	cell junction	658	18304	693	21754	2.54806e-19
GO:0005768	cellular_component	endosome	494	18304	513	21754	6.60543e-19
GO:0008270	molecular_function	zinc ion binding	954	18304	1027	21754	5.28469e-18
GO:0006468	biological_process	protein phosphorylation	585	18304	617	21754	7.32443e-17
GO:0005856	cellular_component	cytoskeleton	967	18304	1046	21754	1.70974e-16
GO:0045893	biological_process	positive regulation of transcription, DNA-templated	520	18304	546	21754	2.29003e-16
GO:0042803	molecular_function	protein homodimerization activity	659	18304	702	21754	1.13048e-15
GO:0016569	biological_process	covalent chromatin modification	240	18304	243	21754	8.12333e-15
GO:0048471	cellular_component	perinuclear region of cytoplasm	555	18304	589	21754	2.37855e-14
GO:0045202	cellular_component	synapse	427	18304	448	21754	7.63398e-14
GO:0000122	biological_process	negative regulation of transcription from RNA polymerase II promoter	671	18304	721	21754	1.75927e-13
GO:0016567	biological_process	protein ubiquitination	475	18304	502	21754	1.99133e-13
GO:0042802	molecular_function	identical protein binding	731	18304	789	21754	2.54098e-13
GO:0007399	biological_process	nervous system development	354	18304	369	21754	4.83233e-13
GO:0004672	molecular_function	protein kinase activity	511	18304	543	21754	5.28358e-13
GO:0007155	biological_process	cell adhesion	481	18304	510	21754	8.20936e-13
GO:0005789	cellular_component	endoplasmic reticulum membrane	684	18304	738	21754	1.23223e-12
GO:0007049	biological_process	cell cycle	530	18304	566	21754	2.93748e-12
GO:0016020	cellular_component	membrane	7777	18304	9029	21754	5.33729e-12
GO:0042995	cellular_component	cell projection	625	18304	674	21754	9.02405e-12
GO:0004674	molecular_function	protein serine/threonine kinase activity	380	18304	401	21754	2.7731e-11
GO:0003700	molecular_function	sequence-specific DNA binding transcription factor activity	789	18304	862	21754	4.99667e-11
GO:0006357	biological_process	regulation of transcription from RNA polymerase II promoter	370	18304	391	21754	9.35936e-11
GO:0042127	biological_process	regulation of cell proliferation	207	18304	212	21754	1.0127e-10
GO:0007275	biological_process	multicellular organismal development	860	18304	944	21754	1.05641e-10
GO:0006915	biological_process	apoptotic process	495	18304	531	21754	1.32294e-10
GO:0043565	molecular_function	sequence-specific DNA binding	539	18304	581	21754	2.0432e-10
GO:0004842	molecular_function	ubiquitin-protein transferase activity	323	18304	340	21754	3.33868e-10
GO:0006811	biological_process	ion transport	555	18304	600	21754	4.35295e-10
GO:0005525	molecular_function	GTP binding	357	18304	378	21754	4.45067e-10
GO:0003682	molecular_function	chromatin binding	389	18304	414	21754	6.26985e-10
GO:0035556	biological_process	intracellular signal transduction	388	18304	413	21754	7.02622e-10
GO:0043005	cellular_component	neuron projection	295	18304	310	21754	1.06928e-09
GO:0016607	cellular_component	nuclear speck	338	18304	358	21754	1.47909e-09
GO:0003677	molecular_function	DNA binding	1574	18304	1771	21754	1.90298e-09
GO:0030425	cellular_component	dendrite	326	18304	345	21754	2.13832e-09
GO:0005509	molecular_function	calcium ion binding	633	18304	691	21754	2.94684e-09
GO:0005769	cellular_component	early endosome	206	18304	213	21754	3.42962e-09
GO:0070062	cellular_component	extracellular vesicular exosome	2316	18304	2635	21754	4.0805e-09
GO:0006486	biological_process	protein glycosylation	156	18304	159	21754	5.33808e-09
GO:0006366	biological_process	transcription from RNA polymerase II promoter	401	18304	430	21754	6.70243e-09
GO:0019901	molecular_function	protein kinase binding	358	18304	382	21754	7.90425e-09
GO:0043231	cellular_component	intracellular membrane-bounded organelle	664	18304	728	21754	8.95128e-09
GO:0031410	cellular_component	cytoplasmic vesicle	558	18304	608	21754	1.21591e-08
GO:0005815	cellular_component	microtubule organizing center	311	18304	330	21754	1.25678e-08
GO:0000977	molecular_function	RNA polymerase II regulatory region sequence-specific DNA binding	193	18304	200	21754	2.13702e-08
GO:0031625	molecular_function	ubiquitin protein ligase binding	275	18304	291	21754	3.853e-08
GO:0001525	biological_process	angiogenesis	209	18304	218	21754	3.99174e-08
GO:0030154	biological_process	cell differentiation	659	18304	725	21754	4.4744e-08
GO:0014069	cellular_component	postsynaptic density	187	18304	194	21754	4.92311e-08
GO:0030182	biological_process	neuron differentiation	114	18304	115	21754	5.11898e-08
GO:0006397	biological_process	mRNA processing	290	18304	308	21754	5.23756e-08
GO:0016604	cellular_component	nuclear body	253	18304	267	21754	6.23431e-08
GO:0015629	cellular_component	actin cytoskeleton	173	18304	179	21754	7.89612e-08
GO:0051726	biological_process	regulation of cell cycle	110	18304	111	21754	9.91011e-08
GO:0010628	biological_process	positive regulation of gene expression	326	18304	349	21754	1.06018e-07
GO:0043025	cellular_component	neuronal cell body	332	18304	356	21754	1.34379e-07
GO:0045121	cellular_component	membrane raft	198	18304	207	21754	1.70939e-07
GO:0051301	biological_process	cell division	321	18304	344	21754	1.81546e-07
GO:0005667	cellular_component	transcription factor complex	216	18304	227	21754	1.97829e-07
GO:0016757	molecular_function	transferase activity, transferring glycosyl groups	216	18304	227	21754	1.97829e-07
GO:0005925	cellular_component	focal adhesion	352	18304	379	21754	2.08298e-07
GO:0005739	cellular_component	mitochondrion	1429	18304	1616	21754	2.24033e-07
GO:0046983	molecular_function	protein dimerization activity	184	18304	192	21754	2.95612e-07
GO:0001077	molecular_function	RNA polymerase II core promoter proximal region sequence-specific DNA binding transcription factor activity involved in positive regulation of transcription	248	18304	263	21754	3.30183e-07
GO:0055085	biological_process	transmembrane transport	446	18304	486	21754	3.67731e-07
GO:0005813	cellular_component	centrosome	391	18304	424	21754	4.50824e-07
GO:0003824	molecular_function	catalytic activity	465	18304	508	21754	4.89628e-07
GO:0061630	molecular_function	ubiquitin protein ligase activity	179	18304	187	21754	5.73048e-07
GO:0016055	biological_process	Wnt signaling pathway	179	18304	187	21754	5.73048e-07
GO:0016192	biological_process	vesicle-mediated transport	198	18304	208	21754	5.8712e-07
GO:0005802	cellular_component	trans-Golgi network	136	18304	140	21754	6.7984e-07
GO:0043065	biological_process	positive regulation of apoptotic process	258	18304	275	21754	7.57952e-07
GO:0044212	molecular_function	transcription regulatory region DNA binding	214	18304	226	21754	7.90511e-07
GO:0007507	biological_process	heart development	222	18304	235	21754	8.86002e-07
GO:0046777	biological_process	protein autophosphorylation	155	18304	161	21754	9.69009e-07
GO:0005730	cellular_component	nucleolus	699	18304	777	21754	1.19674e-06
GO:0008289	molecular_function	lipid binding	228	18304	242	21754	1.23076e-06
GO:0009986	cellular_component	cell surface	483	18304	530	21754	1.27006e-06
GO:0006470	biological_process	protein dephosphorylation	153	18304	159	21754	1.27483e-06
GO:0007420	biological_process	brain development	201	18304	212	21754	1.27766e-06
GO:0006886	biological_process	intracellular protein transport	210	18304	222	21754	1.28192e-06
GO:0007067	biological_process	mitotic nuclear division	236	18304	251	21754	1.32669e-06
GO:0003924	molecular_function	GTPase activity	191	18304	201	21754	1.41464e-06
GO:0005765	cellular_component	lysosomal membrane	218	18304	231	21754	1.42372e-06
GO:0005764	cellular_component	lysosome	285	18304	306	21754	1.47143e-06
GO:0008134	molecular_function	transcription factor binding	293	18304	315	21754	1.48115e-06
GO:0055037	cellular_component	recycling endosome	106	18304	108	21754	1.73355e-06
GO:0031965	cellular_component	nuclear membrane	216	18304	229	21754	1.80212e-06
GO:0019904	molecular_function	protein domain specific binding	216	18304	229	21754	1.80212e-06
GO:0043547	biological_process	positive regulation of GTPase activity	405	18304	442	21754	1.98885e-06
GO:0018105	biological_process	peptidyl-serine phosphorylation	139	18304	144	21754	2.10084e-06
GO:0001822	biological_process	kidney development	116	18304	119	21754	2.40132e-06
GO:0008380	biological_process	RNA splicing	222	18304	236	21754	2.46446e-06
GO:0006897	biological_process	endocytosis	156	18304	163	21754	3.26593e-06
GO:0045296	molecular_function	cadherin binding	228	18304	243	21754	3.2894e-06
GO:0008017	molecular_function	microtubule binding	193	18304	204	21754	3.37958e-06
GO:0000978	molecular_function	RNA polymerase II core promoter proximal region sequence-specific DNA binding	331	18304	359	21754	3.6078e-06
GO:0035091	molecular_function	phosphatidylinositol binding	88	18304	89	21754	3.65274e-06
GO:0050821	biological_process	protein stabilization	124	18304	128	21754	3.86133e-06
GO:0045211	cellular_component	postsynaptic membrane	191	18304	202	21754	4.29882e-06
GO:0016323	cellular_component	basolateral plasma membrane	163	18304	171	21754	4.57964e-06
GO:0016787	molecular_function	hydrolase activity	1400	18304	1592	21754	5.17918e-06
GO:0016324	cellular_component	apical plasma membrane	255	18304	274	21754	6.2965e-06
GO:0018108	biological_process	peptidyl-tyrosine phosphorylation	120	18304	124	21754	6.83965e-06
GO:0001228	molecular_function	RNA polymerase II transcription regulatory region sequence-specific DNA binding transcription factor activity involved in positive regulation of transcription	108	18304	111	21754	7.87623e-06
GO:0005770	cellular_component	late endosome	119	18304	123	21754	7.88574e-06
GO:0007156	biological_process	homophilic cell adhesion via plasma membrane adhesion molecules	149	18304	156	21754	8.15927e-06
GO:0005874	cellular_component	microtubule	276	18304	298	21754	8.38307e-06
GO:0006974	biological_process	cellular response to DNA damage stimulus	373	18304	408	21754	9.15966e-06
GO:0032403	molecular_function	protein complex binding	225	18304	241	21754	1.14562e-05
GO:0007267	biological_process	cell-cell signaling	115	18304	119	21754	1.38983e-05
GO:0030496	cellular_component	midbody	135	18304	141	21754	1.43935e-05
GO:0007411	biological_process	axon guidance	125	18304	130	21754	1.45429e-05
GO:0019899	molecular_function	enzyme binding	323	18304	352	21754	1.53344e-05
GO:0042470	cellular_component	melanosome	91	18304	93	21754	1.75887e-05
GO:0008285	biological_process	negative regulation of cell proliferation	314	18304	342	21754	1.7659e-05
GO:0044325	molecular_function	ion channel binding	102	18304	105	21754	1.90129e-05
GO:0001934	biological_process	positive regulation of protein phosphorylation	151	18304	159	21754	2.08178e-05
GO:0031234	cellular_component	extrinsic component of cytoplasmic side of plasma membrane	62	18304	62	21754	2.20443e-05
GO:0010629	biological_process	negative regulation of gene expression	177	18304	188	21754	2.24492e-05
GO:0004713	molecular_function	protein tyrosine kinase activity	111	18304	115	21754	2.43904e-05
GO:0005096	molecular_function	GTPase activator activity	209	18304	224	21754	2.65589e-05
GO:0030336	biological_process	negative regulation of cell migration	88	18304	90	21754	2.7806e-05
GO:0000776	cellular_component	kinetochore	110	18304	114	21754	2.80529e-05
GO:0005635	cellular_component	nuclear envelope	129	18304	135	21754	3.16532e-05
GO:0007030	biological_process	Golgi organization	73	18304	74	21754	4.13539e-05
GO:0043123	biological_process	positive regulation of I-kappaB kinase/NF-kappaB signaling	136	18304	143	21754	4.30453e-05
GO:0006914	biological_process	autophagy	136	18304	143	21754	4.30453e-05
GO:0045892	biological_process	negative regulation of transcription, DNA-templated	486	18304	540	21754	4.50711e-05
GO:0051091	biological_process	positive regulation of sequence-specific DNA binding transcription factor activity	96	18304	99	21754	4.54755e-05
GO:0005911	cellular_component	cell-cell junction	170	18304	181	21754	5.01824e-05
GO:0016311	biological_process	dephosphorylation	150	18304	159	21754	6.94812e-05
GO:0009791	biological_process	post-embryonic development	93	18304	96	21754	7.00656e-05
GO:0006629	biological_process	lipid metabolic process	411	18304	455	21754	7.40265e-05
GO:0030424	cellular_component	axon	253	18304	275	21754	7.76963e-05
GO:0006813	biological_process	potassium ion transport	122	18304	128	21754	7.82453e-05
GO:0035264	biological_process	multicellular organism growth	92	18304	95	21754	8.08765e-05
GO:0003779	molecular_function	actin binding	304	18304	333	21754	8.22836e-05
GO:0001701	biological_process	in utero embryonic development	229	18304	248	21754	8.70479e-05
GO:0005578	cellular_component	proteinaceous extracellular matrix	274	18304	299	21754	8.80138e-05
GO:0003723	molecular_function	RNA binding	1273	18304	1454	21754	8.87467e-05
GO:0010008	cellular_component	endosome membrane	121	18304	127	21754	8.89244e-05
GO:0004888	molecular_function	transmembrane signaling receptor activity	288	18304	315	21754	9.34236e-05
GO:0043235	cellular_component	receptor complex	120	18304	126	21754	0.000101025
GO:0002376	biological_process	immune system process	323	18304	355	21754	0.000101954
GO:0009887	biological_process	organ morphogenesis	90	18304	93	21754	0.00010766
GO:0030027	cellular_component	lamellipodium	146	18304	155	21754	0.000111153
GO:0008284	biological_process	positive regulation of cell proliferation	438	18304	487	21754	0.000124386
GO:0006461	biological_process	protein complex assembly	52	18304	52	21754	0.000124555
GO:0043197	cellular_component	dendritic spine	108	18304	113	21754	0.000141231
GO:0005793	cellular_component	endoplasmic reticulum-Golgi intermediate compartment	65	18304	66	21754	0.000148659
GO:0004721	molecular_function	phosphoprotein phosphatase activity	126	18304	133	21754	0.000149034
GO:0032496	biological_process	response to lipopolysaccharide	184	18304	198	21754	0.000158724
GO:0000226	biological_process	microtubule cytoskeleton organization	86	18304	89	21754	0.000190038
GO:0008021	cellular_component	synaptic vesicle	96	18304	100	21754	0.000192472
GO:0005901	cellular_component	caveola	63	18304	64	21754	0.000204297
GO:0018107	biological_process	peptidyl-threonine phosphorylation	63	18304	64	21754	0.000204297
GO:0043588	biological_process	skin development	49	18304	49	21754	0.000209365
GO:0008360	biological_process	regulation of cell shape	123	18304	130	21754	0.000214791
GO:0035023	biological_process	regulation of Rho protein signal transduction	74	18304	76	21754	0.000228855
GO:0008076	cellular_component	voltage-gated potassium channel complex	74	18304	76	21754	0.000228855
GO:0019903	molecular_function	protein phosphatase binding	74	18304	76	21754	0.000228855
GO:0007268	biological_process	synaptic transmission	131	18304	139	21754	0.000234523
GO:0001764	biological_process	neuron migration	104	18304	109	21754	0.000237676
GO:0040008	biological_process	regulation of growth	62	18304	63	21754	0.000239418
GO:0005791	cellular_component	rough endoplasmic reticulum	48	18304	48	21754	0.000248931
GO:0004715	molecular_function	non-membrane spanning protein tyrosine kinase activity	48	18304	48	21754	0.000248931
GO:0008013	molecular_function	beta-catenin binding	73	18304	75	21754	0.000265478
GO:0016791	molecular_function	phosphatase activity	112	18304	118	21754	0.00027665
GO:0030426	cellular_component	growth cone	112	18304	118	21754	0.00027665
GO:0005913	cellular_component	cell-cell adherens junction	268	18304	294	21754	0.000280441
GO:0010977	biological_process	negative regulation of neuron projection development	61	18304	62	21754	0.000280515
GO:0030165	molecular_function	PDZ domain binding	83	18304	86	21754	0.000289979
GO:0008283	biological_process	cell proliferation	185	18304	200	21754	0.00031762
GO:0007409	biological_process	axonogenesis	92	18304	96	21754	0.000329528
GO:0000932	cellular_component	cytoplasmic mRNA processing body	92	18304	96	21754	0.000329528
GO:0071805	biological_process	potassium ion transmembrane transport	128	18304	136	21754	0.000333009
GO:0030178	biological_process	negative regulation of Wnt signaling pathway	46	18304	46	21754	0.000351897
GO:0005216	molecular_function	ion channel activity	168	18304	181	21754	0.000365728
GO:0030335	biological_process	positive regulation of cell migration	160	18304	172	21754	0.000368689
GO:0061024	biological_process	membrane organization	59	18304	60	21754	0.000384814
GO:0005776	cellular_component	autophagic vacuole	59	18304	60	21754	0.000384814
GO:0051259	biological_process	protein oligomerization	59	18304	60	21754	0.000384814
GO:0005089	molecular_function	Rho guanyl-nucleotide exchange factor activity	70	18304	72	21754	0.00041361
GO:0000976	molecular_function	transcription regulatory region sequence-specific DNA binding	45	18304	45	21754	0.000418388
GO:0034220	biological_process	ion transmembrane transport	134	18304	143	21754	0.000439093
GO:0048511	biological_process	rhythmic process	108	18304	114	21754	0.000453489
GO:0035335	biological_process	peptidyl-tyrosine dephosphorylation	89	18304	93	21754	0.000491176
GO:0001501	biological_process	skeletal system development	89	18304	93	21754	0.000491176
GO:0016605	cellular_component	PML body	89	18304	93	21754	0.000491176
GO:0004725	molecular_function	protein tyrosine phosphatase activity	89	18304	93	21754	0.000491176
GO:0030374	molecular_function	ligand-dependent nuclear receptor transcription coactivator activity	44	18304	44	21754	0.000497437
GO:0007265	biological_process	Ras protein signal transduction	44	18304	44	21754	0.000497437
GO:0022008	biological_process	neurogenesis	57	18304	58	21754	0.000527379
GO:0030036	biological_process	actin cytoskeleton organization	124	18304	132	21754	0.000528427
GO:0050907	biological_process	detection of chemical stimulus involved in sensory perception	187	18304	203	21754	0.000550185
GO:0021987	biological_process	cerebral cortex development	68	18304	70	21754	0.000554918
GO:0090090	biological_process	negative regulation of canonical Wnt signaling pathway	97	18304	102	21754	0.000582018
GO:0031072	molecular_function	heat shock protein binding	43	18304	43	21754	0.000591416
GO:0003713	molecular_function	transcription coactivator activity	163	18304	176	21754	0.000608216
GO:0005912	cellular_component	adherens junction	56	18304	57	21754	0.000617153
GO:0005905	cellular_component	coated pit	56	18304	57	21754	0.000617153
GO:0031594	cellular_component	neuromuscular junction	56	18304	57	21754	0.000617153
GO:0001650	cellular_component	fibrillar center	114	18304	121	21754	0.000629162
GO:0090263	biological_process	positive regulation of canonical Wnt signaling pathway	67	18304	69	21754	0.000642415
GO:0030308	biological_process	negative regulation of cell growth	105	18304	111	21754	0.000654034
GO:0009952	biological_process	anterior/posterior pattern specification	96	18304	101	21754	0.000660331
GO:0007264	biological_process	small GTPase mediated signal transduction	229	18304	251	21754	0.000671383
GO:0008565	molecular_function	protein transporter activity	66	18304	68	21754	0.000743433
GO:0030971	molecular_function	receptor tyrosine kinase binding	41	18304	41	21754	0.000835973
GO:0007266	biological_process	Rho protein signal transduction	41	18304	41	21754	0.000835973
GO:0019003	molecular_function	GDP binding	54	18304	55	21754	0.000844464
GO:0016328	cellular_component	lateral plasma membrane	54	18304	55	21754	0.000844464
GO:0008542	biological_process	visual learning	54	18304	55	21754	0.000844464
GO:0015293	molecular_function	symporter activity	94	18304	99	21754	0.000848839
GO:0030659	cellular_component	cytoplasmic vesicle membrane	128	18304	137	21754	0.000853715
GO:0016477	biological_process	cell migration	167	18304	181	21754	0.000876163
GO:0043410	biological_process	positive regulation of MAPK cascade	75	18304	78	21754	0.000880008
GO:0030326	biological_process	embryonic limb morphogenesis	53	18304	54	21754	0.000987398
GO:0010212	biological_process	response to ionizing radiation	53	18304	54	21754	0.000987398
GO:0005801	cellular_component	cis-Golgi network	40	18304	40	21754	0.000993886
GO:0035019	biological_process	somatic stem cell maintenance	40	18304	40	21754	0.000993886
GO:0051219	molecular_function	phosphoprotein binding	40	18304	40	21754	0.000993886
GO:0010508	biological_process	positive regulation of autophagy	40	18304	40	21754	0.000993886
GO:0002039	molecular_function	p53 binding	64	18304	66	21754	0.000994481
GO:0072659	biological_process	protein localization to plasma membrane	64	18304	66	21754	0.000994481
GO:0045766	biological_process	positive regulation of angiogenesis	101	18304	107	21754	0.001059
GO:0005938	cellular_component	cell cortex	126	18304	135	21754	0.00106176
GO:0042593	biological_process	glucose homeostasis	109	18304	116	21754	0.0011257
GO:0051216	biological_process	cartilage development	73	18304	76	21754	0.00115664
GO:0032947	molecular_function	protein complex scaffold	39	18304	39	21754	0.00118162
GO:0005741	cellular_component	mitochondrial outer membrane	125	18304	134	21754	0.00118326
GO:0000777	cellular_component	condensed chromosome kinetochore	82	18304	86	21754	0.00122785
GO:0007169	biological_process	transmembrane receptor protein tyrosine kinase signaling pathway	91	18304	96	21754	0.00123282
GO:0005777	cellular_component	peroxisome	116	18304	124	21754	0.00130278
GO:0043087	biological_process	regulation of GTPase activity	72	18304	75	21754	0.00132512
GO:0030512	biological_process	negative regulation of transforming growth factor beta receptor signaling pathway	51	18304	52	21754	0.00134874
GO:0048666	biological_process	neuron development	51	18304	52	21754	0.00134874
GO:0007612	biological_process	learning	51	18304	52	21754	0.00134874
GO:0006281	biological_process	DNA repair	276	18304	306	21754	0.00138142
GO:0005788	cellular_component	endoplasmic reticulum lumen	90	18304	95	21754	0.00139477
GO:0001726	cellular_component	ruffle	90	18304	95	21754	0.00139477
GO:0001102	molecular_function	RNA polymerase II activating transcription factor binding	38	18304	38	21754	0.00140479
GO:0051092	biological_process	positive regulation of NF-kappaB transcription factor activity	98	18304	104	21754	0.00151248
GO:0000209	biological_process	protein polyubiquitination	98	18304	104	21754	0.00151248
GO:0042826	molecular_function	histone deacetylase binding	98	18304	104	21754	0.00151248
GO:0030324	biological_process	lung development	98	18304	104	21754	0.00151248
GO:0000981	molecular_function	sequence-specific DNA binding RNA polymerase II transcription factor activity	146	18304	158	21754	0.00153753
GO:0048146	biological_process	positive regulation of fibroblast proliferation	50	18304	51	21754	0.0015756
GO:0016337	biological_process	single organismal cell-cell adhesion	89	18304	94	21754	0.0015772
GO:0050790	biological_process	regulation of catalytic activity	89	18304	94	21754	0.0015772
GO:0042060	biological_process	wound healing	80	18304	84	21754	0.00158856
GO:0010811	biological_process	positive regulation of cell-substrate adhesion	37	18304	37	21754	0.00167011
GO:0051898	biological_process	negative regulation of protein kinase B signaling	37	18304	37	21754	0.00167011
GO:0000979	molecular_function	RNA polymerase II core promoter sequence-specific DNA binding	60	18304	62	21754	0.00177085
GO:0003705	molecular_function	RNA polymerase II distal enhancer sequence-specific DNA binding transcription factor activity	60	18304	62	21754	0.00177085
GO:0000922	cellular_component	spindle pole	105	18304	112	21754	0.00177751
GO:0030173	cellular_component	integral component of Golgi membrane	49	18304	50	21754	0.00184001
GO:0072686	cellular_component	mitotic spindle	49	18304	50	21754	0.00184001
GO:0071456	biological_process	cellular response to hypoxia	96	18304	102	21754	0.00191335
GO:0000381	biological_process	regulation of alternative mRNA splicing, via spliceosome	36	18304	36	21754	0.00198552
GO:0005547	molecular_function	phosphatidylinositol-3,4,5-trisphosphate binding	36	18304	36	21754	0.00198552
GO:0043507	biological_process	positive regulation of JUN kinase activity	36	18304	36	21754	0.00198552
GO:0043967	biological_process	histone H4 acetylation	36	18304	36	21754	0.00198552
GO:0008104	biological_process	protein localization	69	18304	72	21754	0.00198696
GO:0000775	cellular_component	chromosome, centromeric region	120	18304	129	21754	0.00201951
GO:0042147	biological_process	retrograde transport, endosome to Golgi	59	18304	61	21754	0.00204341
GO:0000151	cellular_component	ubiquitin ligase complex	78	18304	82	21754	0.0020511
GO:0042981	biological_process	regulation of apoptotic process	172	18304	188	21754	0.00220083
GO:0035690	biological_process	cellular response to drug	68	18304	71	21754	0.00227197
GO:0032580	cellular_component	Golgi cisterna membrane	68	18304	71	21754	0.00227197
GO:0009615	biological_process	response to virus	77	18304	81	21754	0.00232882
GO:0032869	biological_process	cellular response to insulin stimulus	77	18304	81	21754	0.00232882
GO:0051260	biological_process	protein homooligomerization	164	18304	179	21754	0.0023435
GO:0045747	biological_process	positive regulation of Notch signaling pathway	35	18304	35	21754	0.00236048
GO:0021762	biological_process	substantia nigra development	35	18304	35	21754	0.00236048
GO:0048008	biological_process	platelet-derived growth factor receptor signaling pathway	35	18304	35	21754	0.00236048
GO:0005876	cellular_component	spindle microtubule	35	18304	35	21754	0.00236048
GO:0019838	molecular_function	growth factor binding	35	18304	35	21754	0.00236048
GO:0000910	biological_process	cytokinesis	35	18304	35	21754	0.00236048
GO:0001085	molecular_function	RNA polymerase II transcription factor binding	47	18304	48	21754	0.00250686
GO:0016049	biological_process	cell growth	47	18304	48	21754	0.00250686
GO:0030175	cellular_component	filopodium	67	18304	70	21754	0.00259651
GO:0019900	molecular_function	kinase binding	76	18304	80	21754	0.00264273
GO:0007059	biological_process	chromosome segregation	76	18304	80	21754	0.00264273
GO:0001570	biological_process	vasculogenesis	57	18304	59	21754	0.00271706
GO:0016573	biological_process	histone acetylation	34	18304	34	21754	0.00280621
GO:0016575	biological_process	histone deacetylation	34	18304	34	21754	0.00280621
GO:0000287	molecular_function	magnesium ion binding	169	18304	185	21754	0.00287135
GO:0006874	biological_process	cellular calcium ion homeostasis	84	18304	89	21754	0.00289339
GO:0050731	biological_process	positive regulation of peptidyl-tyrosine phosphorylation	84	18304	89	21754	0.00289339
GO:0005178	molecular_function	integrin binding	84	18304	89	21754	0.00289339
GO:0045666	biological_process	positive regulation of neuron differentiation	84	18304	89	21754	0.00289339
GO:0043525	biological_process	positive regulation of neuron apoptotic process	46	18304	47	21754	0.0029245
GO:0007179	biological_process	transforming growth factor beta receptor signaling pathway	66	18304	69	21754	0.00296584
GO:0030176	cellular_component	integral component of endoplasmic reticulum membrane	75	18304	79	21754	0.0029973
GO:0005814	cellular_component	centriole	100	18304	107	21754	0.00311008
GO:0017124	molecular_function	SH3 domain binding	100	18304	107	21754	0.00311008
GO:0048839	biological_process	inner ear development	56	18304	58	21754	0.00313081
GO:0030672	cellular_component	synaptic vesicle membrane	56	18304	58	21754	0.00313081
GO:0007416	biological_process	synapse assembly	56	18304	58	21754	0.00313081
GO:0031941	cellular_component	filamentous actin	33	18304	33	21754	0.00333609
GO:0007528	biological_process	neuromuscular junction development	33	18304	33	21754	0.00333609
GO:0045773	biological_process	positive regulation of axon extension	33	18304	33	21754	0.00333609
GO:0007032	biological_process	endosome organization	33	18304	33	21754	0.00333609
GO:0001569	biological_process	patterning of blood vessels	33	18304	33	21754	0.00333609
GO:0048709	biological_process	oligodendrocyte differentiation	33	18304	33	21754	0.00333609
GO:0003281	biological_process	ventricular septum development	33	18304	33	21754	0.00333609
GO:0006888	biological_process	ER to Golgi vesicle-mediated transport	65	18304	68	21754	0.00338585
GO:0046330	biological_process	positive regulation of JNK cascade	65	18304	68	21754	0.00338585
GO:0015631	molecular_function	tubulin binding	45	18304	46	21754	0.00341045
GO:0043966	biological_process	histone H3 acetylation	45	18304	46	21754	0.00341045
GO:0005637	cellular_component	nuclear inner membrane	45	18304	46	21754	0.00341045
GO:0001649	biological_process	osteoblast differentiation	99	18304	106	21754	0.00347261
GO:0001933	biological_process	negative regulation of protein phosphorylation	73	18304	77	21754	0.00384899
GO:0032436	biological_process	positive regulation of proteasomal ubiquitin-dependent protein catabolic process	64	18304	67	21754	0.00386318
GO:0016042	biological_process	lipid catabolic process	98	18304	105	21754	0.00387522
GO:0042787	biological_process	protein ubiquitination involved in ubiquitin-dependent protein catabolic process	98	18304	105	21754	0.00387522
GO:0086091	biological_process	regulation of heart rate by cardiac conduction	32	18304	32	21754	0.00396599
GO:0009925	cellular_component	basal plasma membrane	32	18304	32	21754	0.00396599
GO:0015459	molecular_function	potassium channel regulator activity	32	18304	32	21754	0.00396599
GO:0045785	biological_process	positive regulation of cell adhesion	44	18304	45	21754	0.0039756
GO:0007015	biological_process	actin filament organization	81	18304	86	21754	0.00413643
GO:0005102	molecular_function	receptor binding	313	18304	351	21754	0.00424014
GO:0007417	biological_process	central nervous system development	63	18304	66	21754	0.00440528
GO:0009612	biological_process	response to mechanical stimulus	63	18304	66	21754	0.00440528
GO:0060291	biological_process	long-term synaptic potentiation	43	18304	44	21754	0.00463253
GO:0031901	cellular_component	early endosome membrane	80	18304	85	21754	0.00465429
GO:0042110	biological_process	T cell activation	31	18304	31	21754	0.00471478
GO:0002102	cellular_component	podosome	31	18304	31	21754	0.00471478
GO:0032420	cellular_component	stereocilium	31	18304	31	21754	0.00471478
GO:2001238	biological_process	positive regulation of extrinsic apoptotic signaling pathway	31	18304	31	21754	0.00471478
GO:0005778	cellular_component	peroxisomal membrane	53	18304	55	21754	0.00477516
GO:0045177	cellular_component	apical part of cell	88	18304	94	21754	0.00479495
GO:0006469	biological_process	negative regulation of protein kinase activity	96	18304	103	21754	0.00481752
GO:0032259	biological_process	methylation	163	18304	179	21754	0.0048283
GO:0008022	molecular_function	protein C-terminus binding	163	18304	179	21754	0.0048283
GO:0006338	biological_process	chromatin remodeling	71	18304	75	21754	0.00493105
GO:0030097	biological_process	hemopoiesis	71	18304	75	21754	0.00493105
GO:0003676	molecular_function	nucleic acid binding	1141	18304	1317	21754	0.0051744
GO:0031902	cellular_component	late endosome membrane	79	18304	84	21754	0.0052338
GO:0008234	molecular_function	cysteine-type peptidase activity	133	18304	145	21754	0.00534532
GO:0051496	biological_process	positive regulation of stress fiber assembly	42	18304	43	21754	0.00539574
GO:0030145	molecular_function	manganese ion binding	42	18304	43	21754	0.00539574
GO:0001942	biological_process	hair follicle development	42	18304	43	21754	0.00539574
GO:0098641	molecular_function	cadherin binding involved in cell-cell adhesion	230	18304	256	21754	0.00553855
GO:0007160	biological_process	cell-matrix adhesion	70	18304	74	21754	0.00557618
GO:0000118	cellular_component	histone deacetylase complex	30	18304	30	21754	0.0056049
GO:0030879	biological_process	mammary gland development	30	18304	30	21754	0.0056049
GO:0032266	molecular_function	phosphatidylinositol-3-phosphate binding	30	18304	30	21754	0.0056049
GO:0001837	biological_process	epithelial to mesenchymal transition	30	18304	30	21754	0.0056049
GO:0061025	biological_process	membrane fusion	30	18304	30	21754	0.0056049
GO:0030117	cellular_component	membrane coat	30	18304	30	21754	0.0056049
GO:0006814	biological_process	sodium ion transport	110	18304	119	21754	0.00566002
GO:0005903	cellular_component	brush border	61	18304	64	21754	0.00571815
GO:0045665	biological_process	negative regulation of neuron differentiation	61	18304	64	21754	0.00571815
GO:0005902	cellular_component	microvillus	61	18304	64	21754	0.00571815
GO:0030030	biological_process	cell projection organization	132	18304	144	21754	0.00586223
GO:0042391	biological_process	regulation of membrane potential	78	18304	83	21754	0.00588179
GO:0047485	molecular_function	protein N-terminus binding	94	18304	101	21754	0.00597477
GO:0006417	biological_process	regulation of translation	109	18304	118	21754	0.00625533
GO:0015297	molecular_function	antiporter activity	41	18304	42	21754	0.00628195
GO:0048013	biological_process	ephrin receptor signaling pathway	41	18304	42	21754	0.00628195
GO:0007173	biological_process	epidermal growth factor receptor signaling pathway	41	18304	42	21754	0.00628195
GO:0005546	molecular_function	phosphatidylinositol-4,5-bisphosphate binding	51	18304	53	21754	0.00630988
GO:0001750	cellular_component	photoreceptor outer segment	60	18304	63	21754	0.0065087
GO:0030334	biological_process	regulation of cell migration	60	18304	63	21754	0.0065087
GO:0010033	biological_process	response to organic substance	93	18304	100	21754	0.00664771
GO:0060412	biological_process	ventricular septum morphogenesis	29	18304	29	21754	0.00666301
GO:0016126	biological_process	sterol biosynthetic process	29	18304	29	21754	0.00666301
GO:0006513	biological_process	protein monoubiquitination	29	18304	29	21754	0.00666301
GO:0051482	biological_process	positive regulation of cytosolic calcium ion concentration involved in phospholipase C-activating G-protein coupled signaling pathway	29	18304	29	21754	0.00666301
GO:0000281	biological_process	mitotic cytokinesis	29	18304	29	21754	0.00666301
GO:0042169	molecular_function	SH2 domain binding	29	18304	29	21754	0.00666301
GO:0007166	biological_process	cell surface receptor signaling pathway	152	18304	167	21754	0.00673559
GO:0001666	biological_process	response to hypoxia	166	18304	183	21754	0.00676197
GO:0006816	biological_process	calcium ion transport	123	18304	134	21754	0.00684187
GO:0021766	biological_process	hippocampus development	68	18304	72	21754	0.00711707
GO:0001558	biological_process	regulation of cell growth	50	18304	52	21754	0.00724699
GO:0001756	biological_process	somitogenesis	50	18304	52	21754	0.00724699
GO:0007389	biological_process	pattern specification process	50	18304	52	21754	0.00724699
GO:0030315	cellular_component	T-tubule	40	18304	41	21754	0.00731037
GO:0006986	biological_process	response to unfolded protein	40	18304	41	21754	0.00731037
GO:0010595	biological_process	positive regulation of endothelial cell migration	40	18304	41	21754	0.00731037
GO:0034644	biological_process	cellular response to UV	40	18304	41	21754	0.00731037
GO:0070374	biological_process	positive regulation of ERK1 and ERK2 cascade	158	18304	174	21754	0.00734936
GO:0007229	biological_process	integrin-mediated signaling pathway	76	18304	81	21754	0.00741414
GO:0060021	biological_process	palate development	76	18304	81	21754	0.00741414
GO:0006493	biological_process	protein O-linked glycosylation	28	18304	28	21754	0.0079208
GO:0090004	biological_process	positive regulation of establishment of protein localization to plasma membrane	28	18304	28	21754	0.0079208
GO:0043484	biological_process	regulation of RNA splicing	28	18304	28	21754	0.0079208
GO:0008168	molecular_function	methyltransferase activity	157	18304	173	21754	0.00798182
GO:0001078	molecular_function	RNA polymerase II core promoter proximal region sequence-specific DNA binding transcription factor activity involved in negative regulation of transcription	121	18304	132	21754	0.00824025
GO:0009267	biological_process	cellular response to starvation	49	18304	51	21754	0.0083182
GO:0009968	biological_process	negative regulation of signal transduction	49	18304	51	21754	0.0083182
GO:0043408	biological_process	regulation of MAPK cascade	49	18304	51	21754	0.0083182
GO:0030674	molecular_function	protein binding, bridging	58	18304	61	21754	0.0084165
GO:0042472	biological_process	inner ear morphogenesis	58	18304	61	21754	0.0084165
GO:0019827	biological_process	stem cell maintenance	58	18304	61	21754	0.0084165
GO:0006302	biological_process	double-strand break repair	58	18304	61	21754	0.0084165
GO:0008543	biological_process	fibroblast growth factor receptor signaling pathway	39	18304	40	21754	0.00850312
GO:0001046	molecular_function	core promoter sequence-specific DNA binding	39	18304	40	21754	0.00850312
GO:0004402	molecular_function	histone acetyltransferase activity	39	18304	40	21754	0.00850312
GO:0031175	biological_process	neuron projection development	113	18304	123	21754	0.0087689
GO:0005681	cellular_component	spliceosomal complex	127	18304	139	21754	0.00922476
GO:0031069	biological_process	hair follicle morphogenesis	27	18304	27	21754	0.00941594
GO:0046875	molecular_function	ephrin receptor binding	27	18304	27	21754	0.00941594
GO:0030316	biological_process	osteoclast differentiation	27	18304	27	21754	0.00941594
GO:0015991	biological_process	ATP hydrolysis coupled proton transport	27	18304	27	21754	0.00941594
GO:0032715	biological_process	negative regulation of interleukin-6 production	27	18304	27	21754	0.00941594
GO:0045746	biological_process	negative regulation of Notch signaling pathway	27	18304	27	21754	0.00941594
GO:0043406	biological_process	positive regulation of MAP kinase activity	48	18304	50	21754	0.00954174
GO:0071230	biological_process	cellular response to amino acid stimulus	48	18304	50	21754	0.00954174
GO:0051291	biological_process	protein heterooligomerization	57	18304	60	21754	0.00956121
GO:0042733	biological_process	embryonic digit morphogenesis	57	18304	60	21754	0.00956121
GO:0048813	biological_process	dendrite morphogenesis	38	18304	39	21754	0.00988557
GO:0050808	biological_process	synapse organization	38	18304	39	21754	0.00988557
GO:0090002	biological_process	establishment of protein localization to plasma membrane	38	18304	39	21754	0.00988557
GO:0071222	biological_process	cellular response to lipopolysaccharide	119	18304	130	21754	0.00990153
GO:0071260	biological_process	cellular response to mechanical stimulus	65	18304	69	21754	0.0102111
GO:0043086	biological_process	negative regulation of catalytic activity	65	18304	69	21754	0.0102111
GO:0000980	molecular_function	RNA polymerase II distal enhancer sequence-specific DNA binding	65	18304	69	21754	0.0102111
GO:0005085	molecular_function	guanyl-nucleotide exchange factor activity	147	18304	162	21754	0.0102406
GO:0001889	biological_process	liver development	81	18304	87	21754	0.0103793
GO:0016363	cellular_component	nuclear matrix	81	18304	87	21754	0.0103793
GO:0030509	biological_process	BMP signaling pathway	73	18304	78	21754	0.0104402
GO:0007608	biological_process	sensory perception of smell	981	18304	1133	21754	0.0104684
GO:0051592	biological_process	response to calcium ion	56	18304	59	21754	0.0108541
GO:0006631	biological_process	fatty acid metabolic process	139	18304	153	21754	0.0111417
GO:0031032	biological_process	actomyosin structure organization	26	18304	26	21754	0.0111932
GO:0045737	biological_process	positive regulation of cyclin-dependent protein serine/threonine kinase activity	26	18304	26	21754	0.0111932
GO:0045765	biological_process	regulation of angiogenesis	26	18304	26	21754	0.0111932
GO:0035774	biological_process	positive regulation of insulin secretion involved in cellular response to glucose stimulus	26	18304	26	21754	0.0111932
GO:0007254	biological_process	JNK cascade	26	18304	26	21754	0.0111932
GO:0001578	biological_process	microtubule bundle formation	26	18304	26	21754	0.0111932
GO:0060076	cellular_component	excitatory synapse	26	18304	26	21754	0.0111932
GO:0042572	biological_process	retinol metabolic process	26	18304	26	21754	0.0111932
GO:0046513	biological_process	ceramide biosynthetic process	26	18304	26	21754	0.0111932
GO:0019228	biological_process	neuronal action potential	26	18304	26	21754	0.0111932
GO:0005109	molecular_function	frizzled binding	37	18304	38	21754	0.0114868
GO:0038083	biological_process	peptidyl-tyrosine autophosphorylation	37	18304	38	21754	0.0114868
GO:0030010	biological_process	establishment of cell polarity	37	18304	38	21754	0.0114868
GO:0009967	biological_process	positive regulation of signal transduction	37	18304	38	21754	0.0114868
GO:0005201	molecular_function	extracellular matrix structural constituent	37	18304	38	21754	0.0114868
GO:0007005	biological_process	mitochondrion organization	72	18304	77	21754	0.0116857
GO:0007050	biological_process	cell cycle arrest	72	18304	77	21754	0.0116857
GO:0005516	molecular_function	calmodulin binding	145	18304	160	21754	0.0120645
GO:0042734	cellular_component	presynaptic membrane	55	18304	58	21754	0.0123129
GO:0032526	biological_process	response to retinoic acid	46	18304	48	21754	0.0125303
GO:0035064	molecular_function	methylated histone binding	46	18304	48	21754	0.0125303
GO:0070936	biological_process	protein K48-linked ubiquitination	46	18304	48	21754	0.0125303
GO:0012505	cellular_component	endomembrane system	109	18304	119	21754	0.0127443
GO:0051087	molecular_function	chaperone binding	71	18304	76	21754	0.0130702
GO:0030900	biological_process	forebrain development	71	18304	76	21754	0.0130702
GO:0048010	biological_process	vascular endothelial growth factor receptor signaling pathway	25	18304	25	21754	0.0133058
GO:0046580	biological_process	negative regulation of Ras protein signal transduction	25	18304	25	21754	0.0133058
GO:0009306	biological_process	protein secretion	25	18304	25	21754	0.0133058
GO:0050767	biological_process	regulation of neurogenesis	25	18304	25	21754	0.0133058
GO:0071108	biological_process	protein K48-linked deubiquitination	25	18304	25	21754	0.0133058
GO:0004114	molecular_function	3',5'-cyclic-nucleotide phosphodiesterase activity	25	18304	25	21754	0.0133058
GO:0048738	biological_process	cardiac muscle tissue development	25	18304	25	21754	0.0133058
GO:0030878	biological_process	thyroid gland development	25	18304	25	21754	0.0133058
GO:0022604	biological_process	regulation of cell morphogenesis	25	18304	25	21754	0.0133058
GO:0032728	biological_process	positive regulation of interferon-beta production	25	18304	25	21754	0.0133058
GO:0008333	biological_process	endosome to lysosome transport	36	18304	37	21754	0.0133402
GO:0030017	cellular_component	sarcomere	36	18304	37	21754	0.0133402
GO:0010506	biological_process	regulation of autophagy	36	18304	37	21754	0.0133402
GO:0008152	biological_process	metabolic process	430	18304	490	21754	0.0136056
GO:0007626	biological_process	locomotory behavior	86	18304	93	21754	0.0137802
GO:0042475	biological_process	odontogenesis of dentin-containing tooth	54	18304	57	21754	0.0139575
GO:0006260	biological_process	DNA replication	108	18304	118	21754	0.013971
GO:0006511	biological_process	ubiquitin-dependent protein catabolic process	143	18304	158	21754	0.0141824
GO:0001843	biological_process	neural tube closure	78	18304	84	21754	0.0143057
GO:0031047	biological_process	gene silencing by RNA	45	18304	47	21754	0.0143443
GO:0046332	molecular_function	SMAD binding	45	18304	47	21754	0.0143443
GO:0010862	biological_process	positive regulation of pathway-restricted SMAD protein phosphorylation	45	18304	47	21754	0.0143443
GO:0048705	biological_process	skeletal system morphogenesis	45	18304	47	21754	0.0143443
GO:0071320	biological_process	cellular response to cAMP	45	18304	47	21754	0.0143443
GO:0030198	biological_process	extracellular matrix organization	93	18304	101	21754	0.0144706
GO:0032088	biological_process	negative regulation of NF-kappaB transcription factor activity	62	18304	66	21754	0.0145562
GO:0016525	biological_process	negative regulation of angiogenesis	62	18304	66	21754	0.0145562
GO:0005249	molecular_function	voltage-gated potassium channel activity	62	18304	66	21754	0.0145562
GO:0019905	molecular_function	syntaxin binding	62	18304	66	21754	0.0145562
GO:0003725	molecular_function	double-stranded RNA binding	62	18304	66	21754	0.0145562
GO:0051028	biological_process	mRNA transport	85	18304	92	21754	0.0152509
GO:0000045	biological_process	autophagic vacuole assembly	35	18304	36	21754	0.0154839
GO:0001974	biological_process	blood vessel remodeling	35	18304	36	21754	0.0154839
GO:0048863	biological_process	stem cell differentiation	35	18304	36	21754	0.0154839
GO:0030199	biological_process	collagen fibril organization	35	18304	36	21754	0.0154839
GO:0031648	biological_process	protein destabilization	35	18304	36	21754	0.0154839
GO:0071902	biological_process	positive regulation of protein serine/threonine kinase activity	35	18304	36	21754	0.0154839
GO:0006665	biological_process	sphingolipid metabolic process	35	18304	36	21754	0.0154839
GO:0048873	biological_process	homeostasis of number of cells within a tissue	35	18304	36	21754	0.0154839
GO:0030217	biological_process	T cell differentiation	35	18304	36	21754	0.0154839
GO:0098609	biological_process	cell-cell adhesion	215	18304	241	21754	0.0155281
GO:0001947	biological_process	heart looping	53	18304	56	21754	0.0158096
GO:0098793			53	18304	56	21754	0.0158096
GO:0030136	cellular_component	clathrin-coated vesicle	53	18304	56	21754	0.0158096
GO:0030904	cellular_component	retromer complex	24	18304	24	21754	0.0158171
GO:0010800	biological_process	positive regulation of peptidyl-threonine phosphorylation	24	18304	24	21754	0.0158171
GO:0012506	cellular_component	vesicle membrane	24	18304	24	21754	0.0158171
GO:0030100	biological_process	regulation of endocytosis	24	18304	24	21754	0.0158171
GO:0031307	cellular_component	integral component of mitochondrial outer membrane	24	18304	24	21754	0.0158171
GO:1901216	biological_process	positive regulation of neuron death	24	18304	24	21754	0.0158171
GO:0004407	molecular_function	histone deacetylase activity	24	18304	24	21754	0.0158171
GO:0060828	biological_process	regulation of canonical Wnt signaling pathway	24	18304	24	21754	0.0158171
GO:2000377	biological_process	regulation of reactive oxygen species metabolic process	24	18304	24	21754	0.0158171
GO:0043044	biological_process	ATP-dependent chromatin remodeling	24	18304	24	21754	0.0158171
GO:0071407	biological_process	cellular response to organic cyclic compound	77	18304	83	21754	0.0158974
GO:0032092	biological_process	positive regulation of protein binding	61	18304	65	21754	0.0163574
GO:0051965	biological_process	positive regulation of synapse assembly	61	18304	65	21754	0.0163574
GO:0035725	biological_process	sodium ion transmembrane transport	61	18304	65	21754	0.0163574
GO:0030514	biological_process	negative regulation of BMP signaling pathway	44	18304	46	21754	0.0164089
GO:0032870	biological_process	cellular response to hormone stimulus	44	18304	46	21754	0.0164089
GO:0043234	cellular_component	protein complex	426	18304	486	21754	0.016466
GO:0043161	biological_process	proteasome-mediated ubiquitin-dependent protein catabolic process	127	18304	140	21754	0.0169449
GO:0043679	cellular_component	axon terminus	52	18304	55	21754	0.0178936
GO:0001227	molecular_function	RNA polymerase II transcription regulatory region sequence-specific DNA binding transcription factor activity involved in negative regulation of transcription	52	18304	55	21754	0.0178936
GO:0008081	molecular_function	phosphoric diester hydrolase activity	52	18304	55	21754	0.0178936
GO:0007519	biological_process	skeletal muscle tissue development	52	18304	55	21754	0.0178936
GO:0045732	biological_process	positive regulation of protein catabolic process	52	18304	55	21754	0.0178936
GO:0031623	biological_process	receptor internalization	34	18304	35	21754	0.0179613
GO:0043198	cellular_component	dendritic shaft	34	18304	35	21754	0.0179613
GO:0016592	cellular_component	mediator complex	34	18304	35	21754	0.0179613
GO:0007281	biological_process	germ cell development	34	18304	35	21754	0.0179613
GO:0001105	molecular_function	RNA polymerase II transcription coactivator activity	34	18304	35	21754	0.0179613
GO:0004857	molecular_function	enzyme inhibitor activity	34	18304	35	21754	0.0179613
GO:0055007	biological_process	cardiac muscle cell differentiation	34	18304	35	21754	0.0179613
GO:0051262	biological_process	protein tetramerization	34	18304	35	21754	0.0179613
GO:0033077	biological_process	T cell differentiation in thymus	34	18304	35	21754	0.0179613
GO:0070534	biological_process	protein K63-linked ubiquitination	34	18304	35	21754	0.0179613
GO:0007010	biological_process	cytoskeleton organization	112	18304	123	21754	0.0184748
GO:0032729	biological_process	positive regulation of interferon-gamma production	43	18304	45	21754	0.0187565
GO:0006612	biological_process	protein targeting to membrane	23	18304	23	21754	0.0188021
GO:0035904	biological_process	aorta development	23	18304	23	21754	0.0188021
GO:0034394	biological_process	protein localization to cell surface	23	18304	23	21754	0.0188021
GO:0032993	cellular_component	protein-DNA complex	23	18304	23	21754	0.0188021
GO:0008637	biological_process	apoptotic mitochondrial changes	23	18304	23	21754	0.0188021
GO:0071542	biological_process	dopaminergic neuron differentiation	23	18304	23	21754	0.0188021
GO:0035108	biological_process	limb morphogenesis	23	18304	23	21754	0.0188021
GO:0030552	molecular_function	cAMP binding	23	18304	23	21754	0.0188021
GO:0001816	biological_process	cytokine production	23	18304	23	21754	0.0188021
GO:0033137	biological_process	negative regulation of peptidyl-serine phosphorylation	23	18304	23	21754	0.0188021
GO:0070207	biological_process	protein homotrimerization	23	18304	23	21754	0.0188021
GO:0045216	biological_process	cell-cell junction organization	23	18304	23	21754	0.0188021
GO:0070273	molecular_function	phosphatidylinositol-4-phosphate binding	23	18304	23	21754	0.0188021
GO:0030099	biological_process	myeloid cell differentiation	23	18304	23	21754	0.0188021
GO:2000134	biological_process	negative regulation of G1/S transition of mitotic cell cycle	23	18304	23	21754	0.0188021
GO:0051928	biological_process	positive regulation of calcium ion transport	23	18304	23	21754	0.0188021
GO:0043204	cellular_component	perikaryon	90	18304	98	21754	0.0193337
GO:0031982	cellular_component	vesicle	132	18304	146	21754	0.019757
GO:0043524	biological_process	negative regulation of neuron apoptotic process	125	18304	138	21754	0.0199779
GO:0030018	cellular_component	Z disc	111	18304	122	21754	0.0201454
GO:0050839	molecular_function	cell adhesion molecule binding	51	18304	54	21754	0.0202358
GO:0071560	biological_process	cellular response to transforming growth factor beta stimulus	51	18304	54	21754	0.0202358
GO:0051865	biological_process	protein autoubiquitination	51	18304	54	21754	0.0202358
GO:0050911	biological_process	detection of chemical stimulus involved in sensory perception of smell	955	18304	1106	21754	0.0202724
GO:0004984	molecular_function	olfactory receptor activity	955	18304	1106	21754	0.0202724
GO:0032587	cellular_component	ruffle membrane	67	18304	72	21754	0.0203005
GO:0000187	biological_process	activation of MAPK activity	67	18304	72	21754	0.0203005
GO:0042383	cellular_component	sarcolemma	82	18304	89	21754	0.0205831
GO:1902476	biological_process	chloride transmembrane transport	82	18304	89	21754	0.0205831
GO:0031463	cellular_component	Cul3-RING ubiquitin ligase complex	59	18304	63	21754	0.0206068
GO:0005819	cellular_component	spindle	145	18304	161	21754	0.0206403
GO:0016746	molecular_function	transferase activity, transferring acyl groups	145	18304	161	21754	0.0206403
GO:0006139	biological_process	nucleobase-containing compound metabolic process	33	18304	34	21754	0.0208221
GO:0042130	biological_process	negative regulation of T cell proliferation	33	18304	34	21754	0.0208221
GO:0001656	biological_process	metanephros development	33	18304	34	21754	0.0208221
GO:0021510	biological_process	spinal cord development	33	18304	34	21754	0.0208221
GO:0006605	biological_process	protein targeting	33	18304	34	21754	0.0208221
GO:0000165	biological_process	MAPK cascade	89	18304	97	21754	0.0212634
GO:0007157	biological_process	heterophilic cell-cell adhesion via plasma membrane cell adhesion molecules	42	18304	44	21754	0.0214232
GO:0030838	biological_process	positive regulation of actin filament polymerization	42	18304	44	21754	0.0214232
GO:0048468	biological_process	cell development	42	18304	44	21754	0.0214232
GO:0007595	biological_process	lactation	42	18304	44	21754	0.0214232
GO:0006457	biological_process	protein folding	96	18304	105	21754	0.0216874
GO:0006310	biological_process	DNA recombination	74	18304	80	21754	0.0217168
GO:0048844	biological_process	artery morphogenesis	22	18304	22	21754	0.0223502
GO:0045453	biological_process	bone resorption	22	18304	22	21754	0.0223502
GO:0046488	biological_process	phosphatidylinositol metabolic process	22	18304	22	21754	0.0223502
GO:0070830	biological_process	tight junction assembly	22	18304	22	21754	0.0223502
GO:0005520	molecular_function	insulin-like growth factor binding	22	18304	22	21754	0.0223502
GO:0043014	molecular_function	alpha-tubulin binding	22	18304	22	21754	0.0223502
GO:0035257	molecular_function	nuclear hormone receptor binding	22	18304	22	21754	0.0223502
GO:0023019	biological_process	signal transduction involved in regulation of gene expression	22	18304	22	21754	0.0223502
GO:0035329	biological_process	hippo signaling	22	18304	22	21754	0.0223502
GO:0045672	biological_process	positive regulation of osteoclast differentiation	22	18304	22	21754	0.0223502
GO:0005891	cellular_component	voltage-gated calcium channel complex	22	18304	22	21754	0.0223502
GO:0070536	biological_process	protein K63-linked deubiquitination	22	18304	22	21754	0.0223502
GO:0035924	biological_process	cellular response to vascular endothelial growth factor stimulus	22	18304	22	21754	0.0223502
GO:0001158	molecular_function	enhancer sequence-specific DNA binding	22	18304	22	21754	0.0223502
GO:0030057	cellular_component	desmosome	22	18304	22	21754	0.0223502
GO:0033138	biological_process	positive regulation of peptidyl-serine phosphorylation	66	18304	71	21754	0.0226178
GO:0034976	biological_process	response to endoplasmic reticulum stress	66	18304	71	21754	0.0226178
GO:0000902	biological_process	cell morphogenesis	66	18304	71	21754	0.0226178
GO:0043066	biological_process	negative regulation of apoptotic process	425	18304	486	21754	0.0227887
GO:0023014	biological_process	signal transduction by phosphorylation	50	18304	53	21754	0.0228655
GO:0003707	molecular_function	steroid hormone receptor activity	50	18304	53	21754	0.0228655
GO:0017148	biological_process	negative regulation of translation	58	18304	62	21754	0.0231003
GO:0034765	biological_process	regulation of ion transmembrane transport	123	18304	136	21754	0.0234957
GO:0045931	biological_process	positive regulation of mitotic cell cycle	32	18304	33	21754	0.0241228
GO:0007346	biological_process	regulation of mitotic cell cycle	32	18304	33	21754	0.0241228
GO:0071345	biological_process	cellular response to cytokine stimulus	32	18304	33	21754	0.0241228
GO:0048015	biological_process	phosphatidylinositol-mediated signaling	32	18304	33	21754	0.0241228
GO:0010634	biological_process	positive regulation of epithelial cell migration	32	18304	33	21754	0.0241228
GO:0010718	biological_process	positive regulation of epithelial to mesenchymal transition	32	18304	33	21754	0.0241228
GO:0034605	biological_process	cellular response to heat	41	18304	43	21754	0.0244492
GO:0006836	biological_process	neurotransmitter transport	41	18304	43	21754	0.0244492
GO:0045599	biological_process	negative regulation of fat cell differentiation	41	18304	43	21754	0.0244492
GO:0051015	molecular_function	actin filament binding	129	18304	143	21754	0.0250327
GO:0060041	biological_process	retina development in camera-type eye	65	18304	70	21754	0.0251786
GO:0001503	biological_process	ossification	87	18304	95	21754	0.0256625
GO:0016529	cellular_component	sarcoplasmic reticulum	49	18304	52	21754	0.0258147
GO:0030139	cellular_component	endocytic vesicle	49	18304	52	21754	0.0258147
GO:0006970	biological_process	response to osmotic stress	21	18304	21	21754	0.0265677
GO:0043325	molecular_function	phosphatidylinositol-3,4-bisphosphate binding	21	18304	21	21754	0.0265677
GO:0051568	biological_process	histone H3-K4 methylation	21	18304	21	21754	0.0265677
GO:0006807	biological_process	nitrogen compound metabolic process	21	18304	21	21754	0.0265677
GO:0051497	biological_process	negative regulation of stress fiber assembly	21	18304	21	21754	0.0265677
GO:0048041	biological_process	focal adhesion assembly	21	18304	21	21754	0.0265677
GO:0045648	biological_process	positive regulation of erythrocyte differentiation	21	18304	21	21754	0.0265677
GO:0070932	biological_process	histone H3 deacetylation	21	18304	21	21754	0.0265677
GO:0021772	biological_process	olfactory bulb development	21	18304	21	21754	0.0265677
GO:0032588	cellular_component	trans-Golgi network membrane	21	18304	21	21754	0.0265677
GO:0045663	biological_process	positive regulation of myoblast differentiation	21	18304	21	21754	0.0265677
GO:0055074	biological_process	calcium ion homeostasis	21	18304	21	21754	0.0265677
GO:0045664	biological_process	regulation of neuron differentiation	21	18304	21	21754	0.0265677
GO:0051213	molecular_function	dioxygenase activity	72	18304	78	21754	0.026631
GO:0016779	molecular_function	nucleotidyltransferase activity	72	18304	78	21754	0.026631
GO:0016579	biological_process	protein deubiquitination	72	18304	78	21754	0.026631
GO:0008138	molecular_function	protein tyrosine/serine/threonine phosphatase activity	40	18304	42	21754	0.0278789
GO:0006839	biological_process	mitochondrial transport	40	18304	42	21754	0.0278789
GO:0005080	molecular_function	protein kinase C binding	40	18304	42	21754	0.0278789
GO:0006865	biological_process	amino acid transport	40	18304	42	21754	0.0278789
GO:0010494	cellular_component	cytoplasmic stress granule	40	18304	42	21754	0.0278789
GO:0060170	cellular_component	ciliary membrane	40	18304	42	21754	0.0278789
GO:0045907	biological_process	positive regulation of vasoconstriction	31	18304	32	21754	0.0279273
GO:0034260	biological_process	negative regulation of GTPase activity	31	18304	32	21754	0.0279273
GO:0018024	molecular_function	histone-lysine N-methyltransferase activity	31	18304	32	21754	0.0279273
GO:0006919	biological_process	activation of cysteine-type endopeptidase activity involved in apoptotic process	64	18304	69	21754	0.0280056
GO:0016874	molecular_function	ligase activity	134	18304	149	21754	0.0285525
GO:0005254	molecular_function	chloride channel activity	56	18304	60	21754	0.0289538
GO:0070301	biological_process	cellular response to hydrogen peroxide	56	18304	60	21754	0.0289538
GO:0030855	biological_process	epithelial cell differentiation	56	18304	60	21754	0.0289538
GO:0017053	cellular_component	transcriptional repressor complex	48	18304	51	21754	0.0291183
GO:0005543	molecular_function	phospholipid binding	71	18304	77	21754	0.029454
GO:0031012	cellular_component	extracellular matrix	261	18304	296	21754	0.0299507
GO:0007601	biological_process	visual perception	113	18304	125	21754	0.0303425
GO:0005604	cellular_component	basement membrane	78	18304	85	21754	0.0303714
GO:0050660	molecular_function	flavin adenine dinucleotide binding	63	18304	68	21754	0.0311227
GO:0006891	biological_process	intra-Golgi vesicle-mediated transport	20	18304	20	21754	0.0315807
GO:0005328	molecular_function	neurotransmitter:sodium symporter activity	20	18304	20	21754	0.0315807
GO:0006509	biological_process	membrane protein ectodomain proteolysis	20	18304	20	21754	0.0315807
GO:0001502	biological_process	cartilage condensation	20	18304	20	21754	0.0315807
GO:0010719	biological_process	negative regulation of epithelial to mesenchymal transition	20	18304	20	21754	0.0315807
GO:0032465	biological_process	regulation of cytokinesis	20	18304	20	21754	0.0315807
GO:0048854	biological_process	brain morphogenesis	20	18304	20	21754	0.0315807
GO:0007159	biological_process	leukocyte cell-cell adhesion	20	18304	20	21754	0.0315807
GO:0060045	biological_process	positive regulation of cardiac muscle cell proliferation	20	18304	20	21754	0.0315807
GO:0017075	molecular_function	syntaxin-1 binding	20	18304	20	21754	0.0315807
GO:0045862	biological_process	positive regulation of proteolysis	20	18304	20	21754	0.0315807
GO:0048169	biological_process	regulation of long-term neuronal synaptic plasticity	20	18304	20	21754	0.0315807
GO:0005774	cellular_component	vacuolar membrane	20	18304	20	21754	0.0315807
GO:0008378	molecular_function	galactosyltransferase activity	20	18304	20	21754	0.0315807
GO:0007031	biological_process	peroxisome organization	20	18304	20	21754	0.0315807
GO:0080025	molecular_function	phosphatidylinositol-3,5-bisphosphate binding	20	18304	20	21754	0.0315807
GO:0003678	molecular_function	DNA helicase activity	20	18304	20	21754	0.0315807
GO:0009898	cellular_component	cytoplasmic side of plasma membrane	39	18304	41	21754	0.0317617
GO:0042220	biological_process	response to cocaine	39	18304	41	21754	0.0317617
GO:0032781	biological_process	positive regulation of ATPase activity	30	18304	31	21754	0.0323084
GO:0006695	biological_process	cholesterol biosynthetic process	30	18304	31	21754	0.0323084
GO:0000060	biological_process	protein import into nucleus, translocation	30	18304	31	21754	0.0323084
GO:0005164	molecular_function	tumor necrosis factor receptor binding	30	18304	31	21754	0.0323084
GO:0035116	biological_process	embryonic hindlimb morphogenesis	30	18304	31	21754	0.0323084
GO:0000792	cellular_component	heterochromatin	30	18304	31	21754	0.0323084
GO:0043401	biological_process	steroid hormone mediated signaling pathway	55	18304	59	21754	0.0323717
GO:0008344	biological_process	adult locomotory behavior	55	18304	59	21754	0.0323717
GO:0005267	molecular_function	potassium channel activity	70	18304	76	21754	0.0325485
GO:0034613	biological_process	cellular protein localization	47	18304	50	21754	0.0328144
GO:0048538	biological_process	thymus development	47	18304	50	21754	0.0328144
GO:0016853	molecular_function	isomerase activity	112	18304	124	21754	0.0328769
GO:0005581	cellular_component	collagen trimer	77	18304	84	21754	0.0334062
GO:0051082	molecular_function	unfolded protein binding	77	18304	84	21754	0.0334062
GO:0051897	biological_process	positive regulation of protein kinase B signaling	84	18304	92	21754	0.0338289
GO:0019898	cellular_component	extrinsic component of membrane	62	18304	67	21754	0.0345559
GO:0017137	molecular_function	Rab GTPase binding	111	18304	123	21754	0.0355986
GO:0050729	biological_process	positive regulation of inflammatory response	38	18304	40	21754	0.0361522
GO:0045859	biological_process	regulation of protein kinase activity	38	18304	40	21754	0.0361522
GO:0055072	biological_process	iron ion homeostasis	38	18304	40	21754	0.0361522
GO:0042277	molecular_function	peptide binding	54	18304	58	21754	0.0361592
GO:0045165	biological_process	cell fate commitment	54	18304	58	21754	0.0361592
GO:0030433	biological_process	ER-associated ubiquitin-dependent protein catabolic process	54	18304	58	21754	0.0361592
GO:0032091	biological_process	negative regulation of protein binding	54	18304	58	21754	0.0361592
GO:0015030	cellular_component	Cajal body	46	18304	49	21754	0.0369445
GO:0004714	molecular_function	transmembrane receptor protein tyrosine kinase activity	46	18304	49	21754	0.0369445
GO:0000184	biological_process	nuclear-transcribed mRNA catabolic process, nonsense-mediated decay	29	18304	30	21754	0.0373481
GO:0030032	biological_process	lamellipodium assembly	29	18304	30	21754	0.0373481
GO:0045739	biological_process	positive regulation of DNA repair	29	18304	30	21754	0.0373481
GO:0006890	biological_process	retrograde vesicle-mediated transport, Golgi to ER	29	18304	30	21754	0.0373481
GO:0043388	biological_process	positive regulation of DNA binding	29	18304	30	21754	0.0373481
GO:0008306	biological_process	associative learning	29	18304	30	21754	0.0373481
GO:0061631	molecular_function	ubiquitin conjugating enzyme activity	29	18304	30	21754	0.0373481
GO:0005154	molecular_function	epidermal growth factor receptor binding	29	18304	30	21754	0.0373481
GO:0061178	biological_process	regulation of insulin secretion involved in cellular response to glucose stimulus	19	18304	19	21754	0.0375394
GO:0001829	biological_process	trophectodermal cell differentiation	19	18304	19	21754	0.0375394
GO:0035267	cellular_component	NuA4 histone acetyltransferase complex	19	18304	19	21754	0.0375394
GO:0042800	molecular_function	histone methyltransferase activity (H3-K4 specific)	19	18304	19	21754	0.0375394
GO:0006402	biological_process	mRNA catabolic process	19	18304	19	21754	0.0375394
GO:0090398	biological_process	cellular senescence	19	18304	19	21754	0.0375394
GO:0010667	biological_process	negative regulation of cardiac muscle cell apoptotic process	19	18304	19	21754	0.0375394
GO:0007422	biological_process	peripheral nervous system development	19	18304	19	21754	0.0375394
GO:0032809	cellular_component	neuronal cell body membrane	19	18304	19	21754	0.0375394
GO:0070507	biological_process	regulation of microtubule cytoskeleton organization	19	18304	19	21754	0.0375394
GO:0010596	biological_process	negative regulation of endothelial cell migration	19	18304	19	21754	0.0375394
GO:0030148	biological_process	sphingolipid biosynthetic process	19	18304	19	21754	0.0375394
GO:0048870	biological_process	cell motility	19	18304	19	21754	0.0375394
GO:0030131	cellular_component	clathrin adaptor complex	19	18304	19	21754	0.0375394
GO:0005086	molecular_function	ARF guanyl-nucleotide exchange factor activity	19	18304	19	21754	0.0375394
GO:0004198	molecular_function	calcium-dependent cysteine-type endopeptidase activity	19	18304	19	21754	0.0375394
GO:0008327	molecular_function	methyl-CpG binding	19	18304	19	21754	0.0375394
GO:0016050	biological_process	vesicle organization	19	18304	19	21754	0.0375394
GO:0004890	molecular_function	GABA-A receptor activity	19	18304	19	21754	0.0375394
GO:0019013	cellular_component	viral nucleocapsid	19	18304	19	21754	0.0375394
GO:0016810	molecular_function	hydrolase activity, acting on carbon-nitrogen (but not peptide) bonds	19	18304	19	21754	0.0375394
GO:0097194	biological_process	execution phase of apoptosis	19	18304	19	21754	0.0375394
GO:0031369	molecular_function	translation initiation factor binding	19	18304	19	21754	0.0375394
GO:0031334	biological_process	positive regulation of protein complex assembly	19	18304	19	21754	0.0375394
GO:0048168	biological_process	regulation of neuronal synaptic plasticity	19	18304	19	21754	0.0375394
GO:0030521	biological_process	androgen receptor signaling pathway	19	18304	19	21754	0.0375394
GO:0005112	molecular_function	Notch binding	19	18304	19	21754	0.0375394
GO:0070064	molecular_function	proline-rich region binding	19	18304	19	21754	0.0375394
GO:0030574	biological_process	collagen catabolic process	19	18304	19	21754	0.0375394
GO:0051443	biological_process	positive regulation of ubiquitin-protein transferase activity	19	18304	19	21754	0.0375394
GO:0044295	cellular_component	axonal growth cone	19	18304	19	21754	0.0375394
GO:0007026	biological_process	negative regulation of microtubule depolymerization	19	18304	19	21754	0.0375394
GO:0006954	biological_process	inflammatory response	274	18304	312	21754	0.0398637
GO:0015630	cellular_component	microtubule cytoskeleton	136	18304	152	21754	0.0399224
GO:0043195	cellular_component	terminal bouton	53	18304	57	21754	0.0403512
GO:0008286	biological_process	insulin receptor signaling pathway	53	18304	57	21754	0.0403512
GO:0005884	cellular_component	actin filament	53	18304	57	21754	0.0403512
GO:0032720	biological_process	negative regulation of tumor necrosis factor production	37	18304	39	21754	0.0411101
GO:0034446	biological_process	substrate adhesion-dependent cell spreading	37	18304	39	21754	0.0411101
GO:0042752	biological_process	regulation of circadian rhythm	45	18304	48	21754	0.0415535
GO:0042552	biological_process	myelination	45	18304	48	21754	0.0415535
GO:1903561	cellular_component	extracellular vesicle	45	18304	48	21754	0.0415535
GO:0003151	biological_process	outflow tract morphogenesis	45	18304	48	21754	0.0415535
GO:0070588	biological_process	calcium ion transmembrane transport	109	18304	121	21754	0.0416488
GO:0007605	biological_process	sensory perception of sound	109	18304	121	21754	0.0416488
GO:0005643	cellular_component	nuclear pore	60	18304	65	21754	0.0424822
GO:0005811	cellular_component	lipid particle	60	18304	65	21754	0.0424822
GO:0007613	biological_process	memory	60	18304	65	21754	0.0424822
GO:0060271	biological_process	cilium morphogenesis	148	18304	166	21754	0.0426708
GO:0008305	cellular_component	integrin complex	28	18304	29	21754	0.0431389
GO:0001103	molecular_function	RNA polymerase II repressing transcription factor binding	28	18304	29	21754	0.0431389
GO:0035035	molecular_function	histone acetyltransferase binding	28	18304	29	21754	0.0431389
GO:0004712	molecular_function	protein serine/threonine/tyrosine kinase activity	28	18304	29	21754	0.0431389
GO:0007616	biological_process	long-term memory	28	18304	29	21754	0.0431389
GO:0017046	molecular_function	peptide hormone binding	28	18304	29	21754	0.0431389
GO:0051059	molecular_function	NF-kappaB binding	28	18304	29	21754	0.0431389
GO:0061098	biological_process	positive regulation of protein tyrosine kinase activity	28	18304	29	21754	0.0431389
GO:0017080	molecular_function	sodium channel regulator activity	28	18304	29	21754	0.0431389
GO:0006611	biological_process	protein export from nucleus	28	18304	29	21754	0.0431389
GO:0072332	biological_process	intrinsic apoptotic signaling pathway by p53 class mediator	28	18304	29	21754	0.0431389
GO:0006898	biological_process	receptor-mediated endocytosis	95	18304	105	21754	0.0433625
GO:0010460	biological_process	positive regulation of heart rate	18	18304	18	21754	0.0446219
GO:0019229	biological_process	regulation of vasoconstriction	18	18304	18	21754	0.0446219
GO:0000266	biological_process	mitochondrial fission	18	18304	18	21754	0.0446219
GO:0017015	biological_process	regulation of transforming growth factor beta receptor signaling pathway	18	18304	18	21754	0.0446219
GO:0070208	biological_process	protein heterotrimerization	18	18304	18	21754	0.0446219
GO:0006607	biological_process	NLS-bearing protein import into nucleus	18	18304	18	21754	0.0446219
GO:0010824	biological_process	regulation of centrosome duplication	18	18304	18	21754	0.0446219
GO:0008266	molecular_function	poly(U) RNA binding	18	18304	18	21754	0.0446219
GO:0032332	biological_process	positive regulation of chondrocyte differentiation	18	18304	18	21754	0.0446219
GO:0048566	biological_process	embryonic digestive tract development	18	18304	18	21754	0.0446219
GO:0033365	biological_process	protein localization to organelle	18	18304	18	21754	0.0446219
GO:0035855	biological_process	megakaryocyte development	18	18304	18	21754	0.0446219
GO:0060077	cellular_component	inhibitory synapse	18	18304	18	21754	0.0446219
GO:1901652	biological_process	response to peptide	18	18304	18	21754	0.0446219
GO:0042692	biological_process	muscle cell differentiation	18	18304	18	21754	0.0446219
GO:0030279	biological_process	negative regulation of ossification	18	18304	18	21754	0.0446219
GO:0035066	biological_process	positive regulation of histone acetylation	18	18304	18	21754	0.0446219
GO:0000188	biological_process	inactivation of MAPK activity	18	18304	18	21754	0.0446219
GO:0035098	cellular_component	ESC/E(Z) complex	18	18304	18	21754	0.0446219
GO:0030517	biological_process	negative regulation of axon extension	18	18304	18	21754	0.0446219
GO:0009653	biological_process	anatomical structure morphogenesis	18	18304	18	21754	0.0446219
GO:0016581	cellular_component	NuRD complex	18	18304	18	21754	0.0446219
GO:0010001	biological_process	glial cell differentiation	18	18304	18	21754	0.0446219
GO:0017016	molecular_function	Ras GTPase binding	18	18304	18	21754	0.0446219
GO:0060324	biological_process	face development	18	18304	18	21754	0.0446219
GO:0031490	molecular_function	chromatin DNA binding	52	18304	56	21754	0.0449846
GO:0071363	biological_process	cellular response to growth factor stimulus	52	18304	56	21754	0.0449846
GO:0001932	biological_process	regulation of protein phosphorylation	52	18304	56	21754	0.0449846
GO:0006869	biological_process	lipid transport	101	18304	112	21754	0.0461028
GO:0042493	biological_process	response to drug	283	18304	323	21754	0.046599
GO:0021915	biological_process	neural tube development	44	18304	47	21754	0.0466899
GO:0030890	biological_process	positive regulation of B cell proliferation	36	18304	38	21754	0.0467014
GO:0000186	biological_process	activation of MAPKK activity	36	18304	38	21754	0.0467014
GO:0045429	biological_process	positive regulation of nitric oxide biosynthetic process	36	18304	38	21754	0.0467014
GO:0005834	cellular_component	heterotrimeric G-protein complex	36	18304	38	21754	0.0467014
GO:0005496	molecular_function	steroid binding	36	18304	38	21754	0.0467014
GO:0045494	biological_process	photoreceptor cell maintenance	36	18304	38	21754	0.0467014
GO:0060395	biological_process	SMAD protein signal transduction	59	18304	64	21754	0.0470356
GO:0005244	molecular_function	voltage-gated ion channel activity	114	18304	127	21754	0.0472075
GO:0004386	molecular_function	helicase activity	114	18304	127	21754	0.0472075
GO:0006821	biological_process	chloride transport	80	18304	88	21754	0.0483429
GO:0007219	biological_process	Notch signaling pathway	107	18304	119	21754	0.0485883
GO:0003333	biological_process	amino acid transmembrane transport	27	18304	28	21754	0.0497849
GO:2001244	biological_process	positive regulation of intrinsic apoptotic signaling pathway	27	18304	28	21754	0.0497849
GO:0010975	biological_process	regulation of neuron projection development	27	18304	28	21754	0.0497849
GO:0008026	molecular_function	ATP-dependent helicase activity	27	18304	28	21754	0.0497849
GO:0044344	biological_process	cellular response to fibroblast growth factor stimulus	27	18304	28	21754	0.0497849
GO:0090200	biological_process	positive regulation of release of cytochrome c from mitochondria	27	18304	28	21754	0.0497849
GO:0030863	cellular_component	cortical cytoskeleton	27	18304	28	21754	0.0497849
GO:0016925	biological_process	protein sumoylation	27	18304	28	21754	0.0497849
GO:0004702	molecular_function	receptor signaling protein serine/threonine kinase activity	51	18304	55	21754	0.0500992
GO:0010976	biological_process	positive regulation of neuron projection development	93	18304	103	21754	0.0510478
GO:0045669	biological_process	positive regulation of osteoblast differentiation	58	18304	63	21754	0.0520255
GO:0098655	biological_process	cation transmembrane transport	58	18304	63	21754	0.0520255
GO:0001948	molecular_function	glycoprotein binding	58	18304	63	21754	0.0520255
GO:0032755	biological_process	positive regulation of interleukin-6 production	43	18304	46	21754	0.0524058
GO:0032147	biological_process	activation of protein kinase activity	43	18304	46	21754	0.0524058
GO:0000278	biological_process	mitotic cell cycle	35	18304	37	21754	0.0529978
GO:0007628	biological_process	adult walking behavior	35	18304	37	21754	0.0529978
GO:0045184	biological_process	establishment of protein localization	35	18304	37	21754	0.0529978
GO:0007040	biological_process	lysosome organization	35	18304	37	21754	0.0529978
GO:0030670	cellular_component	phagocytic vesicle membrane	35	18304	37	21754	0.0529978
GO:0030901	biological_process	midbrain development	35	18304	37	21754	0.0529978
GO:0045879	biological_process	negative regulation of smoothened signaling pathway	17	18304	17	21754	0.0530402
GO:0035307	biological_process	positive regulation of protein dephosphorylation	17	18304	17	21754	0.0530402
GO:0042462	biological_process	eye photoreceptor cell development	17	18304	17	21754	0.0530402
GO:0042993	biological_process	positive regulation of transcription factor import into nucleus	17	18304	17	21754	0.0530402
GO:0034719	cellular_component	SMN-Sm protein complex	17	18304	17	21754	0.0530402
GO:0010765	biological_process	positive regulation of sodium ion transport	17	18304	17	21754	0.0530402
GO:0015269	molecular_function	calcium-activated potassium channel activity	17	18304	17	21754	0.0530402
GO:0004653	molecular_function	polypeptide N-acetylgalactosaminyltransferase activity	17	18304	17	21754	0.0530402
GO:0032874	biological_process	positive regulation of stress-activated MAPK cascade	17	18304	17	21754	0.0530402
GO:0050850	biological_process	positive regulation of calcium-mediated signaling	17	18304	17	21754	0.0530402
GO:0014850	biological_process	response to muscle activity	17	18304	17	21754	0.0530402
GO:0072657	biological_process	protein localization to membrane	17	18304	17	21754	0.0530402
GO:0031489	molecular_function	myosin V binding	17	18304	17	21754	0.0530402
GO:0051642	biological_process	centrosome localization	17	18304	17	21754	0.0530402
GO:0001508	biological_process	action potential	17	18304	17	21754	0.0530402
GO:0007250	biological_process	activation of NF-kappaB-inducing kinase activity	17	18304	17	21754	0.0530402
GO:0003756	molecular_function	protein disulfide isomerase activity	17	18304	17	21754	0.0530402
GO:2000649	biological_process	regulation of sodium ion transmembrane transporter activity	17	18304	17	21754	0.0530402
GO:0060292	biological_process	long term synaptic depression	17	18304	17	21754	0.0530402
GO:0005487	molecular_function	nucleocytoplasmic transporter activity	17	18304	17	21754	0.0530402
GO:0042307	biological_process	positive regulation of protein import into nucleus	17	18304	17	21754	0.0530402
GO:0003382	biological_process	epithelial cell morphogenesis	17	18304	17	21754	0.0530402
GO:0070971	cellular_component	endoplasmic reticulum exit site	17	18304	17	21754	0.0530402
GO:0001671	molecular_function	ATPase activator activity	17	18304	17	21754	0.0530402
GO:0051412	biological_process	response to corticosterone	17	18304	17	21754	0.0530402
GO:0000145	cellular_component	exocyst	17	18304	17	21754	0.0530402
GO:0045109	biological_process	intermediate filament organization	17	18304	17	21754	0.0530402
GO:0071949	molecular_function	FAD binding	17	18304	17	21754	0.0530402
GO:0032008	biological_process	positive regulation of TOR signaling	26	18304	27	21754	0.0574023
GO:0031593	molecular_function	polyubiquitin binding	26	18304	27	21754	0.0574023
GO:0019216	biological_process	regulation of lipid metabolic process	26	18304	27	21754	0.0574023
GO:0018279	biological_process	protein N-linked glycosylation via asparagine	26	18304	27	21754	0.0574023
GO:0015171	molecular_function	amino acid transmembrane transporter activity	26	18304	27	21754	0.0574023
GO:0050772	biological_process	positive regulation of axonogenesis	26	18304	27	21754	0.0574023
GO:0035987	biological_process	endodermal cell differentiation	26	18304	27	21754	0.0574023
GO:0005795	cellular_component	Golgi stack	26	18304	27	21754	0.0574023
GO:0042832	biological_process	defense response to protozoan	26	18304	27	21754	0.0574023
GO:0051879	molecular_function	Hsp90 protein binding	26	18304	27	21754	0.0574023
GO:0007569	biological_process	cell aging	26	18304	27	21754	0.0574023
GO:0050679	biological_process	positive regulation of epithelial cell proliferation	57	18304	62	21754	0.0574866
GO:0000785	cellular_component	chromatin	98	18304	109	21754	0.0582621
GO:0043022	molecular_function	ribosome binding	42	18304	45	21754	0.0587572
GO:0045597	biological_process	positive regulation of cell differentiation	42	18304	45	21754	0.0587572
GO:0046854	biological_process	phosphatidylinositol phosphorylation	34	18304	36	21754	0.0600776
GO:0001786	molecular_function	phosphatidylserine binding	34	18304	36	21754	0.0600776
GO:0009617	biological_process	response to bacterium	34	18304	36	21754	0.0600776
GO:0070527	biological_process	platelet aggregation	34	18304	36	21754	0.0600776
GO:0008217	biological_process	regulation of blood pressure	49	18304	53	21754	0.0619419
GO:0060348	biological_process	bone development	49	18304	53	21754	0.0619419
GO:0043621	molecular_function	protein self-association	49	18304	53	21754	0.0619419
GO:0050885	biological_process	neuromuscular process controlling balance	49	18304	53	21754	0.0619419
GO:0031526	cellular_component	brush border membrane	49	18304	53	21754	0.0619419
GO:0048704	biological_process	embryonic skeletal system morphogenesis	49	18304	53	21754	0.0619419
GO:0044297	cellular_component	cell body	77	18304	85	21754	0.0626156
GO:0009165	biological_process	nucleotide biosynthetic process	16	18304	16	21754	0.0630461
GO:0043968	biological_process	histone H2A acetylation	16	18304	16	21754	0.0630461
GO:0001516	biological_process	prostaglandin biosynthetic process	16	18304	16	21754	0.0630461
GO:0016538	molecular_function	cyclin-dependent protein serine/threonine kinase regulator activity	16	18304	16	21754	0.0630461
GO:0030970	biological_process	retrograde protein transport, ER to cytosol	16	18304	16	21754	0.0630461
GO:0045780	biological_process	positive regulation of bone resorption	16	18304	16	21754	0.0630461
GO:0021846	biological_process	cell proliferation in forebrain	16	18304	16	21754	0.0630461
GO:0000920	biological_process	cytokinetic cell separation	16	18304	16	21754	0.0630461
GO:0003203	biological_process	endocardial cushion morphogenesis	16	18304	16	21754	0.0630461
GO:0002063	biological_process	chondrocyte development	16	18304	16	21754	0.0630461
GO:0003279	biological_process	cardiac septum development	16	18304	16	21754	0.0630461
GO:0032006	biological_process	regulation of TOR signaling	16	18304	16	21754	0.0630461
GO:0015012	biological_process	heparan sulfate proteoglycan biosynthetic process	16	18304	16	21754	0.0630461
GO:0046597	biological_process	negative regulation of viral entry into host cell	16	18304	16	21754	0.0630461
GO:0071732	biological_process	cellular response to nitric oxide	16	18304	16	21754	0.0630461
GO:1902711	cellular_component	GABA-A receptor complex	16	18304	16	21754	0.0630461
GO:0043539	molecular_function	protein serine/threonine kinase activator activity	16	18304	16	21754	0.0630461
GO:0010971	biological_process	positive regulation of G2/M transition of mitotic cell cycle	16	18304	16	21754	0.0630461
GO:0050750	molecular_function	low-density lipoprotein particle receptor binding	16	18304	16	21754	0.0630461
GO:0030111	biological_process	regulation of Wnt signaling pathway	16	18304	16	21754	0.0630461
GO:0006491	biological_process	N-glycan processing	16	18304	16	21754	0.0630461
GO:0030247	molecular_function	polysaccharide binding	16	18304	16	21754	0.0630461
GO:0008143	molecular_function	poly(A) binding	16	18304	16	21754	0.0630461
GO:0060038	biological_process	cardiac muscle cell proliferation	16	18304	16	21754	0.0630461
GO:0050860	biological_process	negative regulation of T cell receptor signaling pathway	16	18304	16	21754	0.0630461
GO:0030889	biological_process	negative regulation of B cell proliferation	16	18304	16	21754	0.0630461
GO:0035371	cellular_component	microtubule plus-end	16	18304	16	21754	0.0630461
GO:0070577	molecular_function	lysine-acetylated histone binding	16	18304	16	21754	0.0630461
GO:0060996	biological_process	dendritic spine development	16	18304	16	21754	0.0630461
GO:0006306	biological_process	DNA methylation	16	18304	16	21754	0.0630461
GO:0000975	molecular_function	regulatory region DNA binding	16	18304	16	21754	0.0630461
GO:0033627	biological_process	cell adhesion mediated by integrin	16	18304	16	21754	0.0630461
GO:0030014	cellular_component	CCR4-NOT complex	16	18304	16	21754	0.0630461
GO:0090544	cellular_component	BAF-type complex	16	18304	16	21754	0.0630461
GO:0005671	cellular_component	Ada2/Gcn5/Ada3 transcription activator complex	16	18304	16	21754	0.0630461
GO:1902017	biological_process	regulation of cilium assembly	16	18304	16	21754	0.0630461
GO:0032012	biological_process	regulation of ARF protein signal transduction	16	18304	16	21754	0.0630461
GO:0060216	biological_process	definitive hemopoiesis	16	18304	16	21754	0.0630461
GO:0000781	cellular_component	chromosome, telomeric region	56	18304	61	21754	0.0634547
GO:0043433	biological_process	negative regulation of sequence-specific DNA binding transcription factor activity	56	18304	61	21754	0.0634547
GO:0001568	biological_process	blood vessel development	56	18304	61	21754	0.0634547
GO:0019233	biological_process	sensory perception of pain	56	18304	61	21754	0.0634547
GO:0051117	molecular_function	ATPase binding	70	18304	77	21754	0.0634938
GO:0004843	molecular_function	ubiquitin-specific protease activity	70	18304	77	21754	0.0634938
GO:0045600	biological_process	positive regulation of fat cell differentiation	41	18304	44	21754	0.0658037
GO:0060078	biological_process	regulation of postsynaptic membrane potential	41	18304	44	21754	0.0658037
GO:0006464	biological_process	cellular protein modification process	41	18304	44	21754	0.0658037
GO:0005160	molecular_function	transforming growth factor beta receptor binding	41	18304	44	21754	0.0658037
GO:0030968	biological_process	endoplasmic reticulum unfolded protein response	41	18304	44	21754	0.0658037
GO:0006024	biological_process	glycosaminoglycan biosynthetic process	25	18304	26	21754	0.0661214
GO:0031519	cellular_component	PcG protein complex	25	18304	26	21754	0.0661214
GO:2000378	biological_process	negative regulation of reactive oxygen species metabolic process	25	18304	26	21754	0.0661214
GO:0004693	molecular_function	cyclin-dependent protein serine/threonine kinase activity	25	18304	26	21754	0.0661214
GO:0072661	biological_process	protein targeting to plasma membrane	25	18304	26	21754	0.0661214
GO:0005104	molecular_function	fibroblast growth factor receptor binding	25	18304	26	21754	0.0661214
GO:0007214	biological_process	gamma-aminobutyric acid signaling pathway	25	18304	26	21754	0.0661214
GO:0070979	biological_process	protein K11-linked ubiquitination	25	18304	26	21754	0.0661214
GO:0006904	biological_process	vesicle docking involved in exocytosis	25	18304	26	21754	0.0661214
GO:0000422	biological_process	mitochondrion degradation	25	18304	26	21754	0.0661214
GO:0008625	biological_process	extrinsic apoptotic signaling pathway via death domain receptors	25	18304	26	21754	0.0661214
GO:0007274	biological_process	neuromuscular synaptic transmission	25	18304	26	21754	0.0661214
GO:0010507	biological_process	negative regulation of autophagy	25	18304	26	21754	0.0661214
GO:0006479	biological_process	protein methylation	25	18304	26	21754	0.0661214
GO:0000387	biological_process	spliceosomal snRNP assembly	25	18304	26	21754	0.0661214
GO:0046627	biological_process	negative regulation of insulin receptor signaling pathway	25	18304	26	21754	0.0661214
GO:0030522	biological_process	intracellular receptor signaling pathway	33	18304	35	21754	0.0680256
GO:0046677	biological_process	response to antibiotic	33	18304	35	21754	0.0680256
GO:0016235	cellular_component	aggresome	33	18304	35	21754	0.0680256
GO:0060325	biological_process	face morphogenesis	33	18304	35	21754	0.0680256
GO:0016788	molecular_function	hydrolase activity, acting on ester bonds	33	18304	35	21754	0.0680256
GO:0001662	biological_process	behavioral fear response	33	18304	35	21754	0.0680256
GO:0071773	biological_process	cellular response to BMP stimulus	33	18304	35	21754	0.0680256
GO:0016616	molecular_function	oxidoreductase activity, acting on the CH-OH group of donors, NAD or NADP as acceptor	33	18304	35	21754	0.0680256
GO:0030177	biological_process	positive regulation of Wnt signaling pathway	33	18304	35	21754	0.0680256
GO:0004879	molecular_function	ligand-activated sequence-specific DNA binding RNA polymerase II transcription factor activity	33	18304	35	21754	0.0680256
GO:0036459	molecular_function	ubiquitinyl hydrolase activity	76	18304	84	21754	0.0681312
GO:0005518	molecular_function	collagen binding	48	18304	52	21754	0.0687613
GO:0004722	molecular_function	protein serine/threonine phosphatase activity	48	18304	52	21754	0.0687613
GO:0060070	biological_process	canonical Wnt signaling pathway	69	18304	76	21754	0.0693366
GO:0006606	biological_process	protein import into nucleus	55	18304	60	21754	0.0699677
GO:0048661	biological_process	positive regulation of smooth muscle cell proliferation	55	18304	60	21754	0.0699677
GO:0031398	biological_process	positive regulation of protein ubiquitination	55	18304	60	21754	0.0699677
GO:0007623	biological_process	circadian rhythm	89	18304	99	21754	0.0700608
GO:0008584	biological_process	male gonad development	102	18304	114	21754	0.0705019
GO:0005759	cellular_component	mitochondrial matrix	165	18304	187	21754	0.0711664
GO:0003729	molecular_function	mRNA binding	108	18304	121	21754	0.0728519
GO:0014704	cellular_component	intercalated disc	40	18304	43	21754	0.0736086
GO:0005230	molecular_function	extracellular ligand-gated ion channel activity	40	18304	43	21754	0.0736086
GO:0045335	cellular_component	phagocytic vesicle	40	18304	43	21754	0.0736086
GO:0001917	cellular_component	photoreceptor inner segment	40	18304	43	21754	0.0736086
GO:0055038	cellular_component	recycling endosome membrane	40	18304	43	21754	0.0736086
GO:0032024	biological_process	positive regulation of insulin secretion	40	18304	43	21754	0.0736086
GO:2000310	biological_process	regulation of N-methyl-D-aspartate selective glutamate receptor activity	15	18304	15	21754	0.074939
GO:0000989	molecular_function	transcription factor binding transcription factor activity	15	18304	15	21754	0.074939
GO:0048172	biological_process	regulation of short-term neuronal synaptic plasticity	15	18304	15	21754	0.074939
GO:0006895	biological_process	Golgi to endosome transport	15	18304	15	21754	0.074939
GO:0007009	biological_process	plasma membrane organization	15	18304	15	21754	0.074939
GO:0016079	biological_process	synaptic vesicle exocytosis	15	18304	15	21754	0.074939
GO:0045178	cellular_component	basal part of cell	15	18304	15	21754	0.074939
GO:0005355	molecular_function	glucose transmembrane transporter activity	15	18304	15	21754	0.074939
GO:0034237	molecular_function	protein kinase A regulatory subunit binding	15	18304	15	21754	0.074939
GO:0043982	biological_process	histone H4-K8 acetylation	15	18304	15	21754	0.074939
GO:0048596	biological_process	embryonic camera-type eye morphogenesis	15	18304	15	21754	0.074939
GO:0035729	biological_process	cellular response to hepatocyte growth factor stimulus	15	18304	15	21754	0.074939
GO:1901379	biological_process	regulation of potassium ion transmembrane transport	15	18304	15	21754	0.074939
GO:0006790	biological_process	sulfur compound metabolic process	15	18304	15	21754	0.074939
GO:0030278	biological_process	regulation of ossification	15	18304	15	21754	0.074939
GO:0008053	biological_process	mitochondrial fusion	15	18304	15	21754	0.074939
GO:0010613	biological_process	positive regulation of cardiac muscle hypertrophy	15	18304	15	21754	0.074939
GO:0030518	biological_process	intracellular steroid hormone receptor signaling pathway	15	18304	15	21754	0.074939
GO:0030695	molecular_function	GTPase regulator activity	15	18304	15	21754	0.074939
GO:0048255	biological_process	mRNA stabilization	15	18304	15	21754	0.074939
GO:0035435	biological_process	phosphate ion transmembrane transport	15	18304	15	21754	0.074939
GO:0071425	biological_process	hematopoietic stem cell proliferation	15	18304	15	21754	0.074939
GO:0035162	biological_process	embryonic hemopoiesis	15	18304	15	21754	0.074939
GO:0097352	biological_process	autophagic vacuole maturation	15	18304	15	21754	0.074939
GO:0019395	biological_process	fatty acid oxidation	15	18304	15	21754	0.074939
GO:0001967	biological_process	suckling behavior	15	18304	15	21754	0.074939
GO:0090141	biological_process	positive regulation of mitochondrial fission	15	18304	15	21754	0.074939
GO:0035418	biological_process	protein localization to synapse	15	18304	15	21754	0.074939
GO:0071361	biological_process	cellular response to ethanol	15	18304	15	21754	0.074939
GO:0043274	molecular_function	phospholipase binding	15	18304	15	21754	0.074939
GO:0008037	biological_process	cell recognition	15	18304	15	21754	0.074939
GO:0043981	biological_process	histone H4-K5 acetylation	15	18304	15	21754	0.074939
GO:0021954	biological_process	central nervous system neuron development	15	18304	15	21754	0.074939
GO:0071380	biological_process	cellular response to prostaglandin E stimulus	15	18304	15	21754	0.074939
GO:0051044	biological_process	positive regulation of membrane protein ectodomain proteolysis	15	18304	15	21754	0.074939
GO:0010569	biological_process	regulation of double-strand break repair via homologous recombination	15	18304	15	21754	0.074939
GO:0044257	biological_process	cellular protein catabolic process	15	18304	15	21754	0.074939
GO:0061053	biological_process	somite development	15	18304	15	21754	0.074939
GO:2000811	biological_process	negative regulation of anoikis	15	18304	15	21754	0.074939
GO:0001706	biological_process	endoderm formation	15	18304	15	21754	0.074939
GO:0048026	biological_process	positive regulation of mRNA splicing, via spliceosome	15	18304	15	21754	0.074939
GO:0048066	biological_process	developmental pigmentation	15	18304	15	21754	0.074939
GO:0035584	biological_process	calcium-mediated signaling using intracellular calcium source	15	18304	15	21754	0.074939
GO:0048665	biological_process	neuron fate specification	15	18304	15	21754	0.074939
GO:0015026	molecular_function	coreceptor activity	15	18304	15	21754	0.074939
GO:0006893	biological_process	Golgi to plasma membrane transport	15	18304	15	21754	0.074939
GO:0051090	biological_process	regulation of sequence-specific DNA binding transcription factor activity	15	18304	15	21754	0.074939
GO:0042101	cellular_component	T cell receptor complex	15	18304	15	21754	0.074939
GO:0035024	biological_process	negative regulation of Rho protein signal transduction	15	18304	15	21754	0.074939
GO:0070498	biological_process	interleukin-1-mediated signaling pathway	15	18304	15	21754	0.074939
GO:0015095	molecular_function	magnesium ion transmembrane transporter activity	15	18304	15	21754	0.074939
GO:1900745	biological_process	positive regulation of p38MAPK cascade	15	18304	15	21754	0.074939
GO:0001708	biological_process	cell fate specification	15	18304	15	21754	0.074939
GO:0045444	biological_process	fat cell differentiation	68	18304	75	21754	0.0756426
GO:0090314	biological_process	positive regulation of protein targeting to membrane	24	18304	25	21754	0.0760864
GO:0006885	biological_process	regulation of pH	24	18304	25	21754	0.0760864
GO:0000123	cellular_component	histone acetyltransferase complex	24	18304	25	21754	0.0760864
GO:0050776	biological_process	regulation of immune response	24	18304	25	21754	0.0760864
GO:0071158	biological_process	positive regulation of cell cycle arrest	24	18304	25	21754	0.0760864
GO:0043392	biological_process	negative regulation of DNA binding	24	18304	25	21754	0.0760864
GO:1902042	biological_process	negative regulation of extrinsic apoptotic signaling pathway via death domain receptors	24	18304	25	21754	0.0760864
GO:0007269	biological_process	neurotransmitter secretion	24	18304	25	21754	0.0760864
GO:0002053	biological_process	positive regulation of mesenchymal cell proliferation	24	18304	25	21754	0.0760864
GO:0090102	biological_process	cochlea development	24	18304	25	21754	0.0760864
GO:0007498	biological_process	mesoderm development	24	18304	25	21754	0.0760864
GO:0005689	cellular_component	U12-type spliceosomal complex	24	18304	25	21754	0.0760864
GO:0051721	molecular_function	protein phosphatase 2A binding	24	18304	25	21754	0.0760864
GO:0021549	biological_process	cerebellum development	47	18304	51	21754	0.0762439
GO:0050852	biological_process	T cell receptor signaling pathway	47	18304	51	21754	0.0762439
GO:0001047	molecular_function	core promoter binding	61	18304	67	21754	0.0767294
GO:0031647	biological_process	regulation of protein stability	61	18304	67	21754	0.0767294
GO:0045595	biological_process	regulation of cell differentiation	32	18304	34	21754	0.0769331
GO:0048568	biological_process	embryonic organ development	32	18304	34	21754	0.0769331
GO:0015485	molecular_function	cholesterol binding	32	18304	34	21754	0.0769331
GO:0000086	biological_process	G2/M transition of mitotic cell cycle	32	18304	34	21754	0.0769331
GO:0010043	biological_process	response to zinc ion	32	18304	34	21754	0.0769331
GO:0036064	cellular_component	ciliary basal body	94	18304	105	21754	0.0787248
GO:0005887	cellular_component	integral component of plasma membrane	810	18304	944	21754	0.0815151
GO:0043124	biological_process	negative regulation of I-kappaB kinase/NF-kappaB signaling	39	18304	42	21754	0.0822388
GO:0033209	biological_process	tumor necrosis factor-mediated signaling pathway	39	18304	42	21754	0.0822388
GO:0019882	biological_process	antigen processing and presentation	39	18304	42	21754	0.0822388
GO:0061077	biological_process	chaperone-mediated protein folding	39	18304	42	21754	0.0822388
GO:0001657	biological_process	ureteric bud development	39	18304	42	21754	0.0822388
GO:0003697	molecular_function	single-stranded DNA binding	67	18304	74	21754	0.0824391
GO:0006396	biological_process	RNA processing	67	18304	74	21754	0.0824391
GO:0006633	biological_process	fatty acid biosynthetic process	67	18304	74	21754	0.0824391
GO:0032922	biological_process	circadian regulation of gene expression	46	18304	50	21754	0.0844408
GO:0008092	molecular_function	cytoskeletal protein binding	53	18304	58	21754	0.0847858
GO:0004860	molecular_function	protein kinase inhibitor activity	53	18304	58	21754	0.0847858
GO:0016021	cellular_component	integral component of membrane	5575	18304	6585	21754	0.085638
GO:0043491	biological_process	protein kinase B signaling	31	18304	33	21754	0.086898
GO:0009966	biological_process	regulation of signal transduction	31	18304	33	21754	0.086898
GO:0043021	molecular_function	ribonucleoprotein complex binding	31	18304	33	21754	0.086898
GO:0050873	biological_process	brown fat cell differentiation	31	18304	33	21754	0.086898
GO:0030544	molecular_function	Hsp70 protein binding	31	18304	33	21754	0.086898
GO:0071479	biological_process	cellular response to ionizing radiation	31	18304	33	21754	0.086898
GO:0030331	molecular_function	estrogen receptor binding	31	18304	33	21754	0.086898
GO:0030513	biological_process	positive regulation of BMP signaling pathway	31	18304	33	21754	0.086898
GO:0007369	biological_process	gastrulation	31	18304	33	21754	0.086898
GO:0007080	biological_process	mitotic metaphase plate congression	31	18304	33	21754	0.086898
GO:0001104	molecular_function	RNA polymerase II transcription cofactor activity	31	18304	33	21754	0.086898
GO:0042594	biological_process	response to starvation	31	18304	33	21754	0.086898
GO:0048487	molecular_function	beta-tubulin binding	31	18304	33	21754	0.086898
GO:0045787	biological_process	positive regulation of cell cycle	31	18304	33	21754	0.086898
GO:0048565	biological_process	digestive tract development	31	18304	33	21754	0.086898
GO:0031297	biological_process	replication fork processing	23	18304	24	21754	0.0874572
GO:0005720	cellular_component	nuclear heterochromatin	23	18304	24	21754	0.0874572
GO:0035025	biological_process	positive regulation of Rho protein signal transduction	23	18304	24	21754	0.0874572
GO:0008045	biological_process	motor neuron axon guidance	23	18304	24	21754	0.0874572
GO:0060425	biological_process	lung morphogenesis	23	18304	24	21754	0.0874572
GO:0060999	biological_process	positive regulation of dendritic spine development	23	18304	24	21754	0.0874572
GO:0009954	biological_process	proximal/distal pattern formation	23	18304	24	21754	0.0874572
GO:0001702	biological_process	gastrulation with mouth forming second	23	18304	24	21754	0.0874572
GO:0001895	biological_process	retina homeostasis	23	18304	24	21754	0.0874572
GO:0035249	biological_process	synaptic transmission, glutamatergic	23	18304	24	21754	0.0874572
GO:0001892	biological_process	embryonic placenta development	23	18304	24	21754	0.0874572
GO:0044183	molecular_function	protein binding involved in protein folding	23	18304	24	21754	0.0874572
GO:0031674	cellular_component	I band	23	18304	24	21754	0.0874572
GO:0035235	biological_process	ionotropic glutamate receptor signaling pathway	23	18304	24	21754	0.0874572
GO:0001954	biological_process	positive regulation of cell-matrix adhesion	23	18304	24	21754	0.0874572
GO:0000421	cellular_component	autophagic vacuole membrane	23	18304	24	21754	0.0874572
GO:0030676	molecular_function	Rac guanyl-nucleotide exchange factor activity	14	18304	14	21754	0.0890746
GO:0060322	biological_process	head development	14	18304	14	21754	0.0890746
GO:0035198	molecular_function	miRNA binding	14	18304	14	21754	0.0890746
GO:0031267	molecular_function	small GTPase binding	14	18304	14	21754	0.0890746
GO:0022409	biological_process	positive regulation of cell-cell adhesion	14	18304	14	21754	0.0890746
GO:0097502	biological_process	mannosylation	14	18304	14	21754	0.0890746
GO:0051146	biological_process	striated muscle cell differentiation	14	18304	14	21754	0.0890746
GO:0046328	biological_process	regulation of JNK cascade	14	18304	14	21754	0.0890746
GO:0035641	biological_process	locomotory exploration behavior	14	18304	14	21754	0.0890746
GO:0090162	biological_process	establishment of epithelial cell polarity	14	18304	14	21754	0.0890746
GO:0002042	biological_process	cell migration involved in sprouting angiogenesis	14	18304	14	21754	0.0890746
GO:0060997	biological_process	dendritic spine morphogenesis	14	18304	14	21754	0.0890746
GO:0006376	biological_process	mRNA splice site selection	14	18304	14	21754	0.0890746
GO:0071004	cellular_component	U2-type prespliceosome	14	18304	14	21754	0.0890746
GO:0004520	molecular_function	endodeoxyribonuclease activity	14	18304	14	21754	0.0890746
GO:0030818	biological_process	negative regulation of cAMP biosynthetic process	14	18304	14	21754	0.0890746
GO:0005545	molecular_function	1-phosphatidylinositol binding	14	18304	14	21754	0.0890746
GO:1903830			14	18304	14	21754	0.0890746
GO:0002526	biological_process	acute inflammatory response	14	18304	14	21754	0.0890746
GO:0046928	biological_process	regulation of neurotransmitter secretion	14	18304	14	21754	0.0890746
GO:0031641	biological_process	regulation of myelination	14	18304	14	21754	0.0890746
GO:0016279	molecular_function	protein-lysine N-methyltransferase activity	14	18304	14	21754	0.0890746
GO:0021819	biological_process	layer formation in cerebral cortex	14	18304	14	21754	0.0890746
GO:0051571	biological_process	positive regulation of histone H3-K4 methylation	14	18304	14	21754	0.0890746
GO:0007020	biological_process	microtubule nucleation	14	18304	14	21754	0.0890746
GO:0001953	biological_process	negative regulation of cell-matrix adhesion	14	18304	14	21754	0.0890746
GO:0030330	biological_process	DNA damage response, signal transduction by p53 class mediator	14	18304	14	21754	0.0890746
GO:1904874			14	18304	14	21754	0.0890746
GO:0034236	molecular_function	protein kinase A catalytic subunit binding	14	18304	14	21754	0.0890746
GO:0016580	cellular_component	Sin3 complex	14	18304	14	21754	0.0890746
GO:1900153	biological_process	positive regulation of nuclear-transcribed mRNA catabolic process, deadenylation-dependent decay	14	18304	14	21754	0.0890746
GO:0046849	biological_process	bone remodeling	14	18304	14	21754	0.0890746
GO:0021799	biological_process	cerebral cortex radially oriented cell migration	14	18304	14	21754	0.0890746
GO:1901381	biological_process	positive regulation of potassium ion transmembrane transport	14	18304	14	21754	0.0890746
GO:0031076	biological_process	embryonic camera-type eye development	14	18304	14	21754	0.0890746
GO:0051493	biological_process	regulation of cytoskeleton organization	14	18304	14	21754	0.0890746
GO:0001784	molecular_function	phosphotyrosine binding	14	18304	14	21754	0.0890746
GO:0008610	biological_process	lipid biosynthetic process	14	18304	14	21754	0.0890746
GO:0050872	biological_process	white fat cell differentiation	14	18304	14	21754	0.0890746
GO:1901673	biological_process	regulation of spindle assembly involved in mitosis	14	18304	14	21754	0.0890746
GO:0023026	molecular_function	MHC class II protein complex binding	14	18304	14	21754	0.0890746
GO:0046930	cellular_component	pore complex	14	18304	14	21754	0.0890746
GO:0007212	biological_process	dopamine receptor signaling pathway	14	18304	14	21754	0.0890746
GO:0006198	biological_process	cAMP catabolic process	14	18304	14	21754	0.0890746
GO:0043518	biological_process	negative regulation of DNA damage response, signal transduction by p53 class mediator	14	18304	14	21754	0.0890746
GO:0030169	molecular_function	low-density lipoprotein particle binding	14	18304	14	21754	0.0890746
GO:1901224	biological_process	positive regulation of NIK/NF-kappaB signaling	14	18304	14	21754	0.0890746
GO:0005003	molecular_function	ephrin receptor activity	14	18304	14	21754	0.0890746
GO:0048018	molecular_function	receptor agonist activity	14	18304	14	21754	0.0890746
GO:1902230	biological_process	negative regulation of intrinsic apoptotic signaling pathway in response to DNA damage	14	18304	14	21754	0.0890746
GO:0060307	biological_process	regulation of ventricular cardiac muscle cell membrane repolarization	14	18304	14	21754	0.0890746
GO:0050998	molecular_function	nitric-oxide synthase binding	14	18304	14	21754	0.0890746
GO:0071850	biological_process	mitotic cell cycle arrest	14	18304	14	21754	0.0890746
GO:0005721	cellular_component	pericentric heterochromatin	14	18304	14	21754	0.0890746
GO:0003407	biological_process	neural retina development	14	18304	14	21754	0.0890746
GO:0022011	biological_process	myelination in peripheral nervous system	14	18304	14	21754	0.0890746
GO:0034709	cellular_component	methylosome	14	18304	14	21754	0.0890746
GO:0005521	molecular_function	lamin binding	14	18304	14	21754	0.0890746
GO:1900006	biological_process	positive regulation of dendrite development	14	18304	14	21754	0.0890746
GO:0048193	biological_process	Golgi vesicle transport	14	18304	14	21754	0.0890746
GO:0060347	biological_process	heart trabecula formation	14	18304	14	21754	0.0890746
GO:0006812	biological_process	cation transport	66	18304	73	21754	0.089754
GO:0001658	biological_process	branching involved in ureteric bud morphogenesis	38	18304	41	21754	0.0917643
GO:0031397	biological_process	negative regulation of protein ubiquitination	38	18304	41	21754	0.0917643
GO:0009409	biological_process	response to cold	38	18304	41	21754	0.0917643
GO:0003727	molecular_function	single-stranded RNA binding	38	18304	41	21754	0.0917643
GO:0008630	biological_process	intrinsic apoptotic signaling pathway in response to DNA damage	38	18304	41	21754	0.0917643
GO:0000724	biological_process	double-strand break repair via homologous recombination	59	18304	65	21754	0.0918106
GO:0050680	biological_process	negative regulation of epithelial cell proliferation	52	18304	57	21754	0.0931727
GO:0014068	biological_process	positive regulation of phosphatidylinositol 3-kinase signaling	52	18304	57	21754	0.0931727
GO:0007283	biological_process	spermatogenesis	338	18304	390	21754	0.0933887
GO:0006909	biological_process	phagocytosis	45	18304	49	21754	0.0934047
GO:0031532	biological_process	actin cytoskeleton reorganization	45	18304	49	21754	0.0934047
GO:0007568	biological_process	aging	154	18304	175	21754	0.0936998
GO:0005200	molecular_function	structural constituent of cytoskeleton	65	18304	72	21754	0.0976156
GO:0003777	molecular_function	microtubule motor activity	65	18304	72	21754	0.0976156
GO:0017048	molecular_function	Rho GTPase binding	30	18304	32	21754	0.0980248
GO:0060612	biological_process	adipose tissue development	30	18304	32	21754	0.0980248
GO:0051276	biological_process	chromosome organization	30	18304	32	21754	0.0980248
GO:0006730	biological_process	one-carbon metabolic process	30	18304	32	21754	0.0980248
GO:1990090	biological_process	cellular response to nerve growth factor stimulus	30	18304	32	21754	0.0980248
GO:0048701	biological_process	embryonic cranial skeleton morphogenesis	30	18304	32	21754	0.0980248
GO:0005921	cellular_component	gap junction	30	18304	32	21754	0.0980248
GO:0031492	molecular_function	nucleosomal DNA binding	30	18304	32	21754	0.0980248
GO:0007257	biological_process	activation of JUN kinase activity	30	18304	32	21754	0.0980248
GO:2001240	biological_process	negative regulation of extrinsic apoptotic signaling pathway in absence of ligand	30	18304	32	21754	0.0980248
GO:0090575	cellular_component	RNA polymerase II transcription factor complex	30	18304	32	21754	0.0980248
GO:0045454	biological_process	cell redox homeostasis	58	18304	64	21754	0.100262
GO:0017022	molecular_function	myosin binding	22	18304	23	21754	0.100409
GO:0033613	molecular_function	activating transcription factor binding	22	18304	23	21754	0.100409
GO:0016571	biological_process	histone methylation	22	18304	23	21754	0.100409
GO:0016338	biological_process	calcium-independent cell-cell adhesion via plasma membrane cell-adhesion molecules	22	18304	23	21754	0.100409
GO:0048025	biological_process	negative regulation of mRNA splicing, via spliceosome	22	18304	23	21754	0.100409
GO:0009790	biological_process	embryo development	22	18304	23	21754	0.100409
GO:0030866	biological_process	cortical actin cytoskeleton organization	22	18304	23	21754	0.100409
GO:0071526	biological_process	semaphorin-plexin signaling pathway	22	18304	23	21754	0.100409
GO:0046329	biological_process	negative regulation of JNK cascade	22	18304	23	21754	0.100409
GO:0016236	biological_process	macroautophagy	22	18304	23	21754	0.100409
GO:0072001	biological_process	renal system development	22	18304	23	21754	0.100409
GO:1990841			22	18304	23	21754	0.100409
GO:0030511	biological_process	positive regulation of transforming growth factor beta receptor signaling pathway	22	18304	23	21754	0.100409
GO:0046856	biological_process	phosphatidylinositol dephosphorylation	22	18304	23	21754	0.100409
GO:0032735	biological_process	positive regulation of interleukin-12 production	22	18304	23	21754	0.100409
GO:0008139	molecular_function	nuclear localization sequence binding	22	18304	23	21754	0.100409
GO:0006094	biological_process	gluconeogenesis	22	18304	23	21754	0.100409
GO:0050804	biological_process	regulation of synaptic transmission	22	18304	23	21754	0.100409
GO:0008083	molecular_function	growth factor activity	128	18304	145	21754	0.101805
GO:0051402	biological_process	neuron apoptotic process	37	18304	40	21754	0.102258
GO:0048365	molecular_function	Rac GTPase binding	37	18304	40	21754	0.102258
GO:0007189	biological_process	adenylate cyclase-activating G-protein coupled receptor signaling pathway	37	18304	40	21754	0.102258
GO:0048536	biological_process	spleen development	37	18304	40	21754	0.102258
GO:0030155	biological_process	regulation of cell adhesion	37	18304	40	21754	0.102258
GO:0004197	molecular_function	cysteine-type endopeptidase activity	51	18304	56	21754	0.102268
GO:0097190	biological_process	apoptotic signaling pathway	51	18304	56	21754	0.102268
GO:0009411	biological_process	response to UV	44	18304	48	21754	0.10319
GO:0032956	biological_process	regulation of actin cytoskeleton organization	44	18304	48	21754	0.10319
GO:0001817	biological_process	regulation of cytokine production	13	18304	13	21754	0.105876
GO:0016514	cellular_component	SWI/SNF complex	13	18304	13	21754	0.105876
GO:0032469	biological_process	endoplasmic reticulum calcium ion homeostasis	13	18304	13	21754	0.105876
GO:0001076	molecular_function	RNA polymerase II transcription factor binding transcription factor activity	13	18304	13	21754	0.105876
GO:0042059	biological_process	negative regulation of epidermal growth factor receptor signaling pathway	13	18304	13	21754	0.105876
GO:0045055	biological_process	regulated secretory pathway	13	18304	13	21754	0.105876
GO:0030159	molecular_function	receptor signaling complex scaffold activity	13	18304	13	21754	0.105876
GO:0030553	molecular_function	cGMP binding	13	18304	13	21754	0.105876
GO:0006476	biological_process	protein deacetylation	13	18304	13	21754	0.105876
GO:0006744	biological_process	ubiquinone biosynthetic process	13	18304	13	21754	0.105876
GO:2000036	biological_process	regulation of stem cell maintenance	13	18304	13	21754	0.105876
GO:0032433	cellular_component	filopodium tip	13	18304	13	21754	0.105876
GO:1990126	biological_process	retrograde transport, endosome to plasma membrane	13	18304	13	21754	0.105876
GO:0001833	biological_process	inner cell mass cell proliferation	13	18304	13	21754	0.105876
GO:0072583	biological_process	clathrin-mediated endocytosis	13	18304	13	21754	0.105876
GO:0008015	biological_process	blood circulation	13	18304	13	21754	0.105876
GO:0032703	biological_process	negative regulation of interleukin-2 production	13	18304	13	21754	0.105876
GO:0051895	biological_process	negative regulation of focal adhesion assembly	13	18304	13	21754	0.105876
GO:0002089	biological_process	lens morphogenesis in camera-type eye	13	18304	13	21754	0.105876
GO:0005798	cellular_component	Golgi-associated vesicle	13	18304	13	21754	0.105876
GO:0003181	biological_process	atrioventricular valve morphogenesis	13	18304	13	21754	0.105876
GO:0097602	molecular_function	cullin family protein binding	13	18304	13	21754	0.105876
GO:0048188	cellular_component	Set1C/COMPASS complex	13	18304	13	21754	0.105876
GO:0043220	cellular_component	Schmidt-Lanterman incisure	13	18304	13	21754	0.105876
GO:0005161	molecular_function	platelet-derived growth factor receptor binding	13	18304	13	21754	0.105876
GO:0071397	biological_process	cellular response to cholesterol	13	18304	13	21754	0.105876
GO:0097440	cellular_component	apical dendrite	13	18304	13	21754	0.105876
GO:0007034	biological_process	vacuolar transport	13	18304	13	21754	0.105876
GO:0048599	biological_process	oocyte development	13	18304	13	21754	0.105876
GO:0017017	molecular_function	MAP kinase tyrosine/serine/threonine phosphatase activity	13	18304	13	21754	0.105876
GO:0021794	biological_process	thalamus development	13	18304	13	21754	0.105876
GO:2001275	biological_process	positive regulation of glucose import in response to insulin stimulus	13	18304	13	21754	0.105876
GO:0030897	cellular_component	HOPS complex	13	18304	13	21754	0.105876
GO:0071565	cellular_component	nBAF complex	13	18304	13	21754	0.105876
GO:0051258	biological_process	protein polymerization	13	18304	13	21754	0.105876
GO:0051770	biological_process	positive regulation of nitric-oxide synthase biosynthetic process	13	18304	13	21754	0.105876
GO:0086002	biological_process	cardiac muscle cell action potential involved in contraction	13	18304	13	21754	0.105876
GO:0016973	biological_process	poly(A)+ mRNA export from nucleus	13	18304	13	21754	0.105876
GO:0043984	biological_process	histone H4-K16 acetylation	13	18304	13	21754	0.105876
GO:0070403	molecular_function	NAD+ binding	13	18304	13	21754	0.105876
GO:0010821	biological_process	regulation of mitochondrion organization	13	18304	13	21754	0.105876
GO:0006978	biological_process	DNA damage response, signal transduction by p53 class mediator resulting in transcription of p21 class mediator	13	18304	13	21754	0.105876
GO:0010761	biological_process	fibroblast migration	13	18304	13	21754	0.105876
GO:0003016	biological_process	respiratory system process	13	18304	13	21754	0.105876
GO:0051560	biological_process	mitochondrial calcium ion homeostasis	13	18304	13	21754	0.105876
GO:0005123	molecular_function	death receptor binding	13	18304	13	21754	0.105876
GO:0097067	biological_process	cellular response to thyroid hormone stimulus	13	18304	13	21754	0.105876
GO:0030502	biological_process	negative regulation of bone mineralization	13	18304	13	21754	0.105876
GO:2000060	biological_process	positive regulation of protein ubiquitination involved in ubiquitin-dependent protein catabolic process	13	18304	13	21754	0.105876
GO:0061014	biological_process	positive regulation of mRNA catabolic process	13	18304	13	21754	0.105876
GO:0061001	biological_process	regulation of dendritic spine morphogenesis	13	18304	13	21754	0.105876
GO:2000273	biological_process	positive regulation of receptor activity	13	18304	13	21754	0.105876
GO:1900273	biological_process	positive regulation of long-term synaptic potentiation	13	18304	13	21754	0.105876
GO:0048484	biological_process	enteric nervous system development	13	18304	13	21754	0.105876
GO:0032228	biological_process	regulation of synaptic transmission, GABAergic	13	18304	13	21754	0.105876
GO:0010839	biological_process	negative regulation of keratinocyte proliferation	13	18304	13	21754	0.105876
GO:0030665	cellular_component	clathrin-coated vesicle membrane	13	18304	13	21754	0.105876
GO:0000042	biological_process	protein targeting to Golgi	13	18304	13	21754	0.105876
GO:0044548	molecular_function	S100 protein binding	13	18304	13	21754	0.105876
GO:0015693	biological_process	magnesium ion transport	13	18304	13	21754	0.105876
GO:0030955	molecular_function	potassium ion binding	13	18304	13	21754	0.105876
GO:0033391	cellular_component	chromatoid body	13	18304	13	21754	0.105876
GO:0030663	cellular_component	COPI-coated vesicle membrane	13	18304	13	21754	0.105876
GO:0043149	biological_process	stress fiber assembly	13	18304	13	21754	0.105876
GO:0032041	molecular_function	NAD-dependent histone deacetylase activity (H3-K14 specific)	13	18304	13	21754	0.105876
GO:0071498	biological_process	cellular response to fluid shear stress	13	18304	13	21754	0.105876
GO:0016574	biological_process	histone ubiquitination	13	18304	13	21754	0.105876
GO:0030140	cellular_component	trans-Golgi network transport vesicle	13	18304	13	21754	0.105876
GO:0045860	biological_process	positive regulation of protein kinase activity	57	18304	63	21754	0.109366
GO:0060548	biological_process	negative regulation of cell death	57	18304	63	21754	0.109366
GO:0045071	biological_process	negative regulation of viral genome replication	29	18304	31	21754	0.110424
GO:0045930	biological_process	negative regulation of mitotic cell cycle	29	18304	31	21754	0.110424
GO:0040014	biological_process	regulation of multicellular organism growth	29	18304	31	21754	0.110424
GO:0032212	biological_process	positive regulation of telomere maintenance via telomerase	29	18304	31	21754	0.110424
GO:0051017	biological_process	actin filament bundle assembly	29	18304	31	21754	0.110424
GO:0035115	biological_process	embryonic forelimb morphogenesis	29	18304	31	21754	0.110424
GO:0090307	biological_process	spindle assembly involved in mitosis	29	18304	31	21754	0.110424
GO:0006506	biological_process	GPI anchor biosynthetic process	29	18304	31	21754	0.110424
GO:0060976	biological_process	coronary vasculature development	29	18304	31	21754	0.110424
GO:0009314	biological_process	response to radiation	29	18304	31	21754	0.110424
GO:0008203	biological_process	cholesterol metabolic process	70	18304	78	21754	0.110802
GO:0003007	biological_process	heart morphogenesis	50	18304	55	21754	0.112113
GO:1901998	biological_process	toxin transport	36	18304	39	21754	0.113797
GO:0030276	molecular_function	clathrin binding	36	18304	39	21754	0.113797
GO:0051781	biological_process	positive regulation of cell division	36	18304	39	21754	0.113797
GO:0071310	biological_process	cellular response to organic substance	36	18304	39	21754	0.113797
GO:0032391	cellular_component	photoreceptor connecting cilium	36	18304	39	21754	0.113797
GO:0002062	biological_process	chondrocyte differentiation	36	18304	39	21754	0.113797
GO:0032355	biological_process	response to estradiol	95	18304	107	21754	0.114847
GO:0030902	biological_process	hindbrain development	21	18304	22	21754	0.115135
GO:0017134	molecular_function	fibroblast growth factor binding	21	18304	22	21754	0.115135
GO:0000993	molecular_function	RNA polymerase II core binding	21	18304	22	21754	0.115135
GO:0031683	molecular_function	G-protein beta/gamma-subunit complex binding	21	18304	22	21754	0.115135
GO:0007131	biological_process	reciprocal meiotic recombination	21	18304	22	21754	0.115135
GO:0034968	biological_process	histone lysine methylation	21	18304	22	21754	0.115135
GO:0048148	biological_process	behavioral response to cocaine	21	18304	22	21754	0.115135
GO:0042098	biological_process	T cell proliferation	21	18304	22	21754	0.115135
GO:0045671	biological_process	negative regulation of osteoclast differentiation	21	18304	22	21754	0.115135
GO:0050770	biological_process	regulation of axonogenesis	21	18304	22	21754	0.115135
GO:0000307	cellular_component	cyclin-dependent protein kinase holoenzyme complex	21	18304	22	21754	0.115135
GO:0097503	biological_process	sialylation	21	18304	22	21754	0.115135
GO:0071889	molecular_function	14-3-3 protein binding	21	18304	22	21754	0.115135
GO:0045921	biological_process	positive regulation of exocytosis	21	18304	22	21754	0.115135
GO:0050905	biological_process	neuromuscular process	21	18304	22	21754	0.115135
GO:2000463	biological_process	positive regulation of excitatory postsynaptic membrane potential	21	18304	22	21754	0.115135
GO:2001243	biological_process	negative regulation of intrinsic apoptotic signaling pathway	21	18304	22	21754	0.115135
GO:0005790	cellular_component	smooth endoplasmic reticulum	21	18304	22	21754	0.115135
GO:0008023	cellular_component	transcription elongation factor complex	21	18304	22	21754	0.115135
GO:0016239	biological_process	positive regulation of macroautophagy	21	18304	22	21754	0.115135
GO:0014911	biological_process	positive regulation of smooth muscle cell migration	21	18304	22	21754	0.115135
GO:0090503	biological_process	RNA phosphodiester bond hydrolysis, exonucleolytic	21	18304	22	21754	0.115135
GO:0003714	molecular_function	transcription corepressor activity	132	18304	150	21754	0.115304
GO:0007204	biological_process	positive regulation of cytosolic calcium ion concentration	101	18304	114	21754	0.116752
GO:0034599	biological_process	cellular response to oxidative stress	56	18304	62	21754	0.119158
GO:0007517	biological_process	muscle organ development	49	18304	54	21754	0.122752
GO:0048812	biological_process	neuron projection morphogenesis	49	18304	54	21754	0.122752
GO:0043209	cellular_component	myelin sheath	155	18304	177	21754	0.122995
GO:0001755	biological_process	neural crest cell migration	28	18304	30	21754	0.12421
GO:0006099	biological_process	tricarboxylic acid cycle	28	18304	30	21754	0.12421
GO:0021983	biological_process	pituitary gland development	28	18304	30	21754	0.12421
GO:0035861	cellular_component	site of double-strand break	28	18304	30	21754	0.12421
GO:0042771	biological_process	intrinsic apoptotic signaling pathway in response to DNA damage by p53 class mediator	28	18304	30	21754	0.12421
GO:0046676	biological_process	negative regulation of insulin secretion	28	18304	30	21754	0.12421
GO:0006950	biological_process	response to stress	28	18304	30	21754	0.12421
GO:0006487	biological_process	protein N-linked glycosylation	28	18304	30	21754	0.12421
GO:0016358	biological_process	dendrite development	28	18304	30	21754	0.12421
GO:0005929	cellular_component	cilium	220	18304	253	21754	0.124279
GO:0071356	biological_process	cellular response to tumor necrosis factor	100	18304	113	21754	0.124488
GO:0043130	molecular_function	ubiquitin binding	62	18304	69	21754	0.124763
GO:0003712	molecular_function	transcription cofactor activity	42	18304	46	21754	0.125447
GO:0000983	molecular_function	RNA polymerase II core promoter sequence-specific DNA binding transcription factor activity	12	18304	12	21754	0.125844
GO:0006400	biological_process	tRNA modification	12	18304	12	21754	0.125844
GO:0006044	biological_process	N-acetylglucosamine metabolic process	12	18304	12	21754	0.125844
GO:0043186	cellular_component	P granule	12	18304	12	21754	0.125844
GO:0006851	biological_process	mitochondrial calcium ion transport	12	18304	12	21754	0.125844
GO:0003376	biological_process	sphingosine-1-phosphate signaling pathway	12	18304	12	21754	0.125844
GO:0000030	molecular_function	mannosyltransferase activity	12	18304	12	21754	0.125844
GO:0043422	molecular_function	protein kinase B binding	12	18304	12	21754	0.125844
GO:0060993	biological_process	kidney morphogenesis	12	18304	12	21754	0.125844
GO:0006107	biological_process	oxaloacetate metabolic process	12	18304	12	21754	0.125844
GO:0017160	molecular_function	Ral GTPase binding	12	18304	12	21754	0.125844
GO:0005797	cellular_component	Golgi medial cisterna	12	18304	12	21754	0.125844
GO:0060394	biological_process	negative regulation of pathway-restricted SMAD protein phosphorylation	12	18304	12	21754	0.125844
GO:0045120	cellular_component	pronucleus	12	18304	12	21754	0.125844
GO:0043537	biological_process	negative regulation of blood vessel endothelial cell migration	12	18304	12	21754	0.125844
GO:0001952	biological_process	regulation of cell-matrix adhesion	12	18304	12	21754	0.125844
GO:0022407	biological_process	regulation of cell-cell adhesion	12	18304	12	21754	0.125844
GO:0086005	biological_process	ventricular cardiac muscle cell action potential	12	18304	12	21754	0.125844
GO:2000678	biological_process	negative regulation of transcription regulatory region DNA binding	12	18304	12	21754	0.125844
GO:0046622	biological_process	positive regulation of organ growth	12	18304	12	21754	0.125844
GO:0045651	biological_process	positive regulation of macrophage differentiation	12	18304	12	21754	0.125844
GO:0042953	biological_process	lipoprotein transport	12	18304	12	21754	0.125844
GO:0007019	biological_process	microtubule depolymerization	12	18304	12	21754	0.125844
GO:0000175	molecular_function	3'-5'-exoribonuclease activity	12	18304	12	21754	0.125844
GO:0007588	biological_process	excretion	12	18304	12	21754	0.125844
GO:0001893	biological_process	maternal placenta development	12	18304	12	21754	0.125844
GO:0060306	biological_process	regulation of membrane repolarization	12	18304	12	21754	0.125844
GO:0001675	biological_process	acrosome assembly	12	18304	12	21754	0.125844
GO:0050765	biological_process	negative regulation of phagocytosis	12	18304	12	21754	0.125844
GO:0010314	molecular_function	phosphatidylinositol-5-phosphate binding	12	18304	12	21754	0.125844
GO:0042608	molecular_function	T cell receptor binding	12	18304	12	21754	0.125844
GO:0048407	molecular_function	platelet-derived growth factor binding	12	18304	12	21754	0.125844
GO:0002437	biological_process	inflammatory response to antigenic stimulus	12	18304	12	21754	0.125844
GO:0046847	biological_process	filopodium assembly	12	18304	12	21754	0.125844
GO:0060445	biological_process	branching involved in salivary gland morphogenesis	12	18304	12	21754	0.125844
GO:0071556	cellular_component	integral component of lumenal side of endoplasmic reticulum membrane	12	18304	12	21754	0.125844
GO:0060317	biological_process	cardiac epithelial to mesenchymal transition	12	18304	12	21754	0.125844
GO:0007288	biological_process	sperm axoneme assembly	12	18304	12	21754	0.125844
GO:0036513			12	18304	12	21754	0.125844
GO:0008484	molecular_function	sulfuric ester hydrolase activity	12	18304	12	21754	0.125844
GO:0030516	biological_process	regulation of axon extension	12	18304	12	21754	0.125844
GO:0050811	molecular_function	GABA receptor binding	12	18304	12	21754	0.125844
GO:0010369	cellular_component	chromocenter	12	18304	12	21754	0.125844
GO:0048715	biological_process	negative regulation of oligodendrocyte differentiation	12	18304	12	21754	0.125844
GO:0051764	biological_process	actin crosslink formation	12	18304	12	21754	0.125844
GO:0032740	biological_process	positive regulation of interleukin-17 production	12	18304	12	21754	0.125844
GO:0038095	biological_process	Fc-epsilon receptor signaling pathway	12	18304	12	21754	0.125844
GO:0090179	biological_process	planar cell polarity pathway involved in neural tube closure	12	18304	12	21754	0.125844
GO:0051959	molecular_function	dynein light intermediate chain binding	12	18304	12	21754	0.125844
GO:0007076	biological_process	mitotic chromosome condensation	12	18304	12	21754	0.125844
GO:0035278	biological_process	negative regulation of translation involved in gene silencing by miRNA	12	18304	12	21754	0.125844
GO:0007435	biological_process	salivary gland morphogenesis	12	18304	12	21754	0.125844
GO:0045199	biological_process	maintenance of epithelial cell apical/basal polarity	12	18304	12	21754	0.125844
GO:0015278	molecular_function	calcium-release channel activity	12	18304	12	21754	0.125844
GO:0035455	biological_process	response to interferon-alpha	12	18304	12	21754	0.125844
GO:0040037	biological_process	negative regulation of fibroblast growth factor receptor signaling pathway	12	18304	12	21754	0.125844
GO:0001916	biological_process	positive regulation of T cell mediated cytotoxicity	12	18304	12	21754	0.125844
GO:0043583	biological_process	ear development	12	18304	12	21754	0.125844
GO:0030137	cellular_component	COPI-coated vesicle	12	18304	12	21754	0.125844
GO:0002087	biological_process	regulation of respiratory gaseous exchange by neurological system process	12	18304	12	21754	0.125844
GO:0071803	biological_process	positive regulation of podosome assembly	12	18304	12	21754	0.125844
GO:1900025	biological_process	negative regulation of substrate adhesion-dependent cell spreading	12	18304	12	21754	0.125844
GO:0050678	biological_process	regulation of epithelial cell proliferation	12	18304	12	21754	0.125844
GO:0032784	biological_process	regulation of DNA-templated transcription, elongation	12	18304	12	21754	0.125844
GO:0032801	biological_process	receptor catabolic process	12	18304	12	21754	0.125844
GO:0030206	biological_process	chondroitin sulfate biosynthetic process	12	18304	12	21754	0.125844
GO:0015804	biological_process	neutral amino acid transport	12	18304	12	21754	0.125844
GO:0051457	biological_process	maintenance of protein location in nucleus	12	18304	12	21754	0.125844
GO:0031994	molecular_function	insulin-like growth factor I binding	12	18304	12	21754	0.125844
GO:0042416	biological_process	dopamine biosynthetic process	12	18304	12	21754	0.125844
GO:0071257	biological_process	cellular response to electrical stimulus	12	18304	12	21754	0.125844
GO:0034122	biological_process	negative regulation of toll-like receptor signaling pathway	12	18304	12	21754	0.125844
GO:0051489	biological_process	regulation of filopodium assembly	12	18304	12	21754	0.125844
GO:0002690	biological_process	positive regulation of leukocyte chemotaxis	12	18304	12	21754	0.125844
GO:0008191	molecular_function	metalloendopeptidase inhibitor activity	12	18304	12	21754	0.125844
GO:0007220	biological_process	Notch receptor processing	12	18304	12	21754	0.125844
GO:0032434	biological_process	regulation of proteasomal ubiquitin-dependent protein catabolic process	12	18304	12	21754	0.125844
GO:0021795	biological_process	cerebral cortex cell migration	12	18304	12	21754	0.125844
GO:0043162	biological_process	ubiquitin-dependent protein catabolic process via the multivesicular body sorting pathway	12	18304	12	21754	0.125844
GO:0017049	molecular_function	GTP-Rho binding	12	18304	12	21754	0.125844
GO:0000974	cellular_component	Prp19 complex	12	18304	12	21754	0.125844
GO:0086004	biological_process	regulation of cardiac muscle cell contraction	12	18304	12	21754	0.125844
GO:0045945	biological_process	positive regulation of transcription from RNA polymerase III promoter	12	18304	12	21754	0.125844
GO:0032211	biological_process	negative regulation of telomere maintenance via telomerase	12	18304	12	21754	0.125844
GO:0008195	molecular_function	phosphatidate phosphatase activity	12	18304	12	21754	0.125844
GO:0042641	cellular_component	actomyosin	12	18304	12	21754	0.125844
GO:0030126	cellular_component	COPI vesicle coat	12	18304	12	21754	0.125844
GO:0048268	biological_process	clathrin coat assembly	12	18304	12	21754	0.125844
GO:0003214	biological_process	cardiac left ventricle morphogenesis	12	18304	12	21754	0.125844
GO:0044853	cellular_component	plasma membrane raft	12	18304	12	21754	0.125844
GO:0017119	cellular_component	Golgi transport complex	12	18304	12	21754	0.125844
GO:2000010	biological_process	positive regulation of protein localization to cell surface	12	18304	12	21754	0.125844
GO:0045724	biological_process	positive regulation of cilium assembly	12	18304	12	21754	0.125844
GO:0031054	biological_process	pre-miRNA processing	12	18304	12	21754	0.125844
GO:0043303	biological_process	mast cell degranulation	12	18304	12	21754	0.125844
GO:0005845	cellular_component	mRNA cap binding complex	12	18304	12	21754	0.125844
GO:0033120	biological_process	positive regulation of RNA splicing	12	18304	12	21754	0.125844
GO:0060444	biological_process	branching involved in mammary gland duct morphogenesis	12	18304	12	21754	0.125844
GO:0006833	biological_process	water transport	12	18304	12	21754	0.125844
GO:0050953	biological_process	sensory perception of light stimulus	12	18304	12	21754	0.125844
GO:0045295	molecular_function	gamma-catenin binding	12	18304	12	21754	0.125844
GO:0006465	biological_process	signal peptide processing	12	18304	12	21754	0.125844
GO:0021670	biological_process	lateral ventricle development	12	18304	12	21754	0.125844
GO:0045471	biological_process	response to ethanol	106	18304	120	21754	0.125907
GO:0040018	biological_process	positive regulation of multicellular organism growth	35	18304	38	21754	0.126456
GO:0033574	biological_process	response to testosterone	35	18304	38	21754	0.126456
GO:0000794	cellular_component	condensed nuclear chromosome	35	18304	38	21754	0.126456
GO:0006887	biological_process	exocytosis	87	18304	98	21754	0.129039
GO:0009636	biological_process	response to toxic substance	87	18304	98	21754	0.129039
GO:0051384	biological_process	response to glucocorticoid	68	18304	76	21754	0.129243
GO:0042246	biological_process	tissue regeneration	20	18304	21	21754	0.131842
GO:0005246	molecular_function	calcium channel regulator activity	20	18304	21	21754	0.131842
GO:0030500	biological_process	regulation of bone mineralization	20	18304	21	21754	0.131842
GO:0008016	biological_process	regulation of heart contraction	20	18304	21	21754	0.131842
GO:0001965	molecular_function	G-protein alpha-subunit binding	20	18304	21	21754	0.131842
GO:0043011	biological_process	myeloid dendritic cell differentiation	20	18304	21	21754	0.131842
GO:0002230	biological_process	positive regulation of defense response to virus by host	20	18304	21	21754	0.131842
GO:0003148	biological_process	outflow tract septum morphogenesis	20	18304	21	21754	0.131842
GO:1990138	biological_process	neuron projection extension	20	18304	21	21754	0.131842
GO:0051019	molecular_function	mitogen-activated protein kinase binding	20	18304	21	21754	0.131842
GO:0008373	molecular_function	sialyltransferase activity	20	18304	21	21754	0.131842
GO:0090103	biological_process	cochlea morphogenesis	20	18304	21	21754	0.131842
GO:0010165	biological_process	response to X-ray	20	18304	21	21754	0.131842
GO:0004683	molecular_function	calmodulin-dependent protein kinase activity	20	18304	21	21754	0.131842
GO:0051966	biological_process	regulation of synaptic transmission, glutamatergic	20	18304	21	21754	0.131842
GO:0048593	biological_process	camera-type eye morphogenesis	20	18304	21	21754	0.131842
GO:0005540	molecular_function	hyaluronic acid binding	20	18304	21	21754	0.131842
GO:0045987	biological_process	positive regulation of smooth muscle contraction	20	18304	21	21754	0.131842
GO:0006541	biological_process	glutamine metabolic process	20	18304	21	21754	0.131842
GO:0010107	biological_process	potassium ion import	20	18304	21	21754	0.131842
GO:0035050	biological_process	embryonic heart tube development	20	18304	21	21754	0.131842
GO:0035914	biological_process	skeletal muscle cell differentiation	48	18304	53	21754	0.134227
GO:0006935	biological_process	chemotaxis	111	18304	126	21754	0.13484
GO:0043627	biological_process	response to estrogen	61	18304	68	21754	0.135092
GO:0003730	molecular_function	mRNA 3'-UTR binding	41	18304	45	21754	0.13803
GO:0031201	cellular_component	SNARE complex	41	18304	45	21754	0.13803
GO:0043085	biological_process	positive regulation of catalytic activity	67	18304	75	21754	0.13936
GO:0001540	molecular_function	beta-amyloid binding	27	18304	29	21754	0.139505
GO:0032281	cellular_component	alpha-amino-3-hydroxy-5-methyl-4-isoxazolepropionic acid selective glutamate receptor complex	27	18304	29	21754	0.139505
GO:0001819	biological_process	positive regulation of cytokine production	27	18304	29	21754	0.139505
GO:0042327	biological_process	positive regulation of phosphorylation	27	18304	29	21754	0.139505
GO:0034198	biological_process	cellular response to amino acid starvation	27	18304	29	21754	0.139505
GO:0012501	biological_process	programmed cell death	27	18304	29	21754	0.139505
GO:0048786	cellular_component	presynaptic active zone	27	18304	29	21754	0.139505
GO:0007249	biological_process	I-kappaB kinase/NF-kappaB signaling	27	18304	29	21754	0.139505
GO:0048663	biological_process	neuron fate commitment	27	18304	29	21754	0.139505
GO:0015020	molecular_function	glucuronosyltransferase activity	27	18304	29	21754	0.139505
GO:0017112	molecular_function	Rab guanyl-nucleotide exchange factor activity	27	18304	29	21754	0.139505
GO:0043531	molecular_function	ADP binding	27	18304	29	21754	0.139505
GO:0043029	biological_process	T cell homeostasis	27	18304	29	21754	0.139505
GO:0008277	biological_process	regulation of G-protein coupled receptor protein signaling pathway	27	18304	29	21754	0.139505
GO:0030282	biological_process	bone mineralization	27	18304	29	21754	0.139505
GO:0048589	biological_process	developmental growth	27	18304	29	21754	0.139505
GO:0016197	biological_process	endosomal transport	34	18304	37	21754	0.140315
GO:0071549	biological_process	cellular response to dexamethasone stimulus	34	18304	37	21754	0.140315
GO:0048545	biological_process	response to steroid hormone	34	18304	37	21754	0.140315
GO:0071392	biological_process	cellular response to estradiol stimulus	34	18304	37	21754	0.140315
GO:0007492	biological_process	endoderm development	34	18304	37	21754	0.140315
GO:0033116	cellular_component	endoplasmic reticulum-Golgi intermediate compartment membrane	34	18304	37	21754	0.140315
GO:0050890	biological_process	cognition	34	18304	37	21754	0.140315
GO:0009611	biological_process	response to wounding	54	18304	60	21754	0.140937
GO:1903955			73	18304	82	21754	0.14272
GO:0090630			60	18304	67	21754	0.146106
GO:0071277	biological_process	cellular response to calcium ion	47	18304	52	21754	0.14658
GO:0009408	biological_process	response to heat	47	18304	52	21754	0.14658
GO:0005975	biological_process	carbohydrate metabolic process	181	18304	208	21754	0.146993
GO:0002064	biological_process	epithelial cell development	11	18304	11	21754	0.149578
GO:0035102	cellular_component	PRC1 complex	11	18304	11	21754	0.149578
GO:0034450	molecular_function	ubiquitin-ubiquitin ligase activity	11	18304	11	21754	0.149578
GO:0042054	molecular_function	histone methyltransferase activity	11	18304	11	21754	0.149578
GO:0045793	biological_process	positive regulation of cell size	11	18304	11	21754	0.149578
GO:0032793	biological_process	positive regulation of CREB transcription factor activity	11	18304	11	21754	0.149578
GO:0042698	biological_process	ovulation cycle	11	18304	11	21754	0.149578
GO:2000059	biological_process	negative regulation of protein ubiquitination involved in ubiquitin-dependent protein catabolic process	11	18304	11	21754	0.149578
GO:0016559	biological_process	peroxisome fission	11	18304	11	21754	0.149578
GO:0016600	cellular_component	flotillin complex	11	18304	11	21754	0.149578
GO:0098911	biological_process	regulation of ventricular cardiac muscle cell action potential	11	18304	11	21754	0.149578
GO:0045647	biological_process	negative regulation of erythrocyte differentiation	11	18304	11	21754	0.149578
GO:0033962	biological_process	cytoplasmic mRNA processing body assembly	11	18304	11	21754	0.149578
GO:0042612	cellular_component	MHC class I protein complex	11	18304	11	21754	0.149578
GO:0001945	biological_process	lymph vessel development	11	18304	11	21754	0.149578
GO:0000002	biological_process	mitochondrial genome maintenance	11	18304	11	21754	0.149578
GO:2000737	biological_process	negative regulation of stem cell differentiation	11	18304	11	21754	0.149578
GO:0071806	biological_process	protein transmembrane transport	11	18304	11	21754	0.149578
GO:2000178	biological_process	negative regulation of neural precursor cell proliferation	11	18304	11	21754	0.149578
GO:0015179	molecular_function	L-amino acid transmembrane transporter activity	11	18304	11	21754	0.149578
GO:0071280	biological_process	cellular response to copper ion	11	18304	11	21754	0.149578
GO:0070411	molecular_function	I-SMAD binding	11	18304	11	21754	0.149578
GO:0035970	biological_process	peptidyl-threonine dephosphorylation	11	18304	11	21754	0.149578
GO:0030123	cellular_component	AP-3 adaptor complex	11	18304	11	21754	0.149578
GO:0005916	cellular_component	fascia adherens	11	18304	11	21754	0.149578
GO:0010744	biological_process	positive regulation of macrophage derived foam cell differentiation	11	18304	11	21754	0.149578
GO:0031996	molecular_function	thioesterase binding	11	18304	11	21754	0.149578
GO:0030520	biological_process	intracellular estrogen receptor signaling pathway	11	18304	11	21754	0.149578
GO:0010467	biological_process	gene expression	11	18304	11	21754	0.149578
GO:0036503			11	18304	11	21754	0.149578
GO:0033673	biological_process	negative regulation of kinase activity	11	18304	11	21754	0.149578
GO:0007216	biological_process	G-protein coupled glutamate receptor signaling pathway	11	18304	11	21754	0.149578
GO:0048617	biological_process	embryonic foregut morphogenesis	11	18304	11	21754	0.149578
GO:0009100	biological_process	glycoprotein metabolic process	11	18304	11	21754	0.149578
GO:0032825	biological_process	positive regulation of natural killer cell differentiation	11	18304	11	21754	0.149578
GO:0046902	biological_process	regulation of mitochondrial membrane permeability	11	18304	11	21754	0.149578
GO:0060674	biological_process	placenta blood vessel development	11	18304	11	21754	0.149578
GO:0070914	biological_process	UV-damage excision repair	11	18304	11	21754	0.149578
GO:1903827			11	18304	11	21754	0.149578
GO:0042026	biological_process	protein refolding	11	18304	11	21754	0.149578
GO:0035413	biological_process	positive regulation of catenin import into nucleus	11	18304	11	21754	0.149578
GO:0030881	molecular_function	beta-2-microglobulin binding	11	18304	11	21754	0.149578
GO:0031616	cellular_component	spindle pole centrosome	11	18304	11	21754	0.149578
GO:0071782	cellular_component	endoplasmic reticulum tubular network	11	18304	11	21754	0.149578
GO:0009268	biological_process	response to pH	11	18304	11	21754	0.149578
GO:0043560	molecular_function	insulin receptor substrate binding	11	18304	11	21754	0.149578
GO:0046323	biological_process	glucose import	11	18304	11	21754	0.149578
GO:0042129	biological_process	regulation of T cell proliferation	11	18304	11	21754	0.149578
GO:0010717	biological_process	regulation of epithelial to mesenchymal transition	11	18304	11	21754	0.149578
GO:0036065	biological_process	fucosylation	11	18304	11	21754	0.149578
GO:0031253	cellular_component	cell projection membrane	11	18304	11	21754	0.149578
GO:0001818	biological_process	negative regulation of cytokine production	11	18304	11	21754	0.149578
GO:0055003	biological_process	cardiac myofibril assembly	11	18304	11	21754	0.149578
GO:0015288	molecular_function	porin activity	11	18304	11	21754	0.149578
GO:0048103	biological_process	somatic stem cell division	11	18304	11	21754	0.149578
GO:0045744	biological_process	negative regulation of G-protein coupled receptor protein signaling pathway	11	18304	11	21754	0.149578
GO:0060487	biological_process	lung epithelial cell differentiation	11	18304	11	21754	0.149578
GO:0007035	biological_process	vacuolar acidification	11	18304	11	21754	0.149578
GO:0045926	biological_process	negative regulation of growth	11	18304	11	21754	0.149578
GO:0010832	biological_process	negative regulation of myotube differentiation	11	18304	11	21754	0.149578
GO:0000722	biological_process	telomere maintenance via recombination	11	18304	11	21754	0.149578
GO:0032700	biological_process	negative regulation of interleukin-17 production	11	18304	11	21754	0.149578
GO:0050927	biological_process	positive regulation of positive chemotaxis	11	18304	11	21754	0.149578
GO:0043229	cellular_component	intracellular organelle	11	18304	11	21754	0.149578
GO:0016772	molecular_function	transferase activity, transferring phosphorus-containing groups	11	18304	11	21754	0.149578
GO:0008135	molecular_function	translation factor activity, nucleic acid binding	11	18304	11	21754	0.149578
GO:0070935	biological_process	3'-UTR-mediated mRNA stabilization	11	18304	11	21754	0.149578
GO:0033169	biological_process	histone H3-K9 demethylation	11	18304	11	21754	0.149578
GO:0017166	molecular_function	vinculin binding	11	18304	11	21754	0.149578
GO:0030371	molecular_function	translation repressor activity	11	18304	11	21754	0.149578
GO:0042535	biological_process	positive regulation of tumor necrosis factor biosynthetic process	11	18304	11	21754	0.149578
GO:0060411	biological_process	cardiac septum morphogenesis	11	18304	11	21754	0.149578
GO:0060213	biological_process	positive regulation of nuclear-transcribed mRNA poly(A) tail shortening	11	18304	11	21754	0.149578
GO:0090136	biological_process	epithelial cell-cell adhesion	11	18304	11	21754	0.149578
GO:0061029	biological_process	eyelid development in camera-type eye	11	18304	11	21754	0.149578
GO:0015807	biological_process	L-amino acid transport	11	18304	11	21754	0.149578
GO:0030857	biological_process	negative regulation of epithelial cell differentiation	11	18304	11	21754	0.149578
GO:0048185	molecular_function	activin binding	11	18304	11	21754	0.149578
GO:0003198	biological_process	epithelial to mesenchymal transition involved in endocardial cushion formation	11	18304	11	21754	0.149578
GO:0042805	molecular_function	actinin binding	11	18304	11	21754	0.149578
GO:0032886	biological_process	regulation of microtubule-based process	11	18304	11	21754	0.149578
GO:0032797	cellular_component	SMN complex	11	18304	11	21754	0.149578
GO:0031669	biological_process	cellular response to nutrient levels	11	18304	11	21754	0.149578
GO:0071305	biological_process	cellular response to vitamin D	11	18304	11	21754	0.149578
GO:0071564	cellular_component	npBAF complex	11	18304	11	21754	0.149578
GO:0046834	biological_process	lipid phosphorylation	11	18304	11	21754	0.149578
GO:0045947	biological_process	negative regulation of translational initiation	11	18304	11	21754	0.149578
GO:0021879	biological_process	forebrain neuron differentiation	11	18304	11	21754	0.149578
GO:0042551	biological_process	neuron maturation	11	18304	11	21754	0.149578
GO:0005391	molecular_function	sodium:potassium-exchanging ATPase activity	11	18304	11	21754	0.149578
GO:2000279	biological_process	negative regulation of DNA biosynthetic process	11	18304	11	21754	0.149578
GO:0051569	biological_process	regulation of histone H3-K4 methylation	11	18304	11	21754	0.149578
GO:0033235	biological_process	positive regulation of protein sumoylation	11	18304	11	21754	0.149578
GO:0035137	biological_process	hindlimb morphogenesis	11	18304	11	21754	0.149578
GO:0008593	biological_process	regulation of Notch signaling pathway	11	18304	11	21754	0.149578
GO:0005088	molecular_function	Ras guanyl-nucleotide exchange factor activity	11	18304	11	21754	0.149578
GO:0004143	molecular_function	diacylglycerol kinase activity	11	18304	11	21754	0.149578
GO:0071360	biological_process	cellular response to exogenous dsRNA	11	18304	11	21754	0.149578
GO:0002024	biological_process	diet induced thermogenesis	11	18304	11	21754	0.149578
GO:0015464	molecular_function	acetylcholine receptor activity	11	18304	11	21754	0.149578
GO:0031402	molecular_function	sodium ion binding	11	18304	11	21754	0.149578
GO:0090161	biological_process	Golgi ribbon formation	11	18304	11	21754	0.149578
GO:0045820	biological_process	negative regulation of glycolytic process	11	18304	11	21754	0.149578
GO:0008375	molecular_function	acetylglucosaminyltransferase activity	19	18304	20	21754	0.150753
GO:0043548	molecular_function	phosphatidylinositol 3-kinase binding	19	18304	20	21754	0.150753
GO:0015035	molecular_function	protein disulfide oxidoreductase activity	19	18304	20	21754	0.150753
GO:0004709	molecular_function	MAP kinase kinase kinase activity	19	18304	20	21754	0.150753
GO:0048557	biological_process	embryonic digestive tract morphogenesis	19	18304	20	21754	0.150753
GO:0010842	biological_process	retina layer formation	19	18304	20	21754	0.150753
GO:0031572	biological_process	G2 DNA damage checkpoint	19	18304	20	21754	0.150753
GO:0007029	biological_process	endoplasmic reticulum organization	19	18304	20	21754	0.150753
GO:0090190	biological_process	positive regulation of branching involved in ureteric bud morphogenesis	19	18304	20	21754	0.150753
GO:0006997	biological_process	nucleus organization	19	18304	20	21754	0.150753
GO:0071375	biological_process	cellular response to peptide hormone stimulus	19	18304	20	21754	0.150753
GO:0021522	biological_process	spinal cord motor neuron differentiation	19	18304	20	21754	0.150753
GO:0005031	molecular_function	tumor necrosis factor-activated receptor activity	19	18304	20	21754	0.150753
GO:0016922	molecular_function	ligand-dependent nuclear receptor binding	19	18304	20	21754	0.150753
GO:0000407	cellular_component	pre-autophagosomal structure	19	18304	20	21754	0.150753
GO:0016601	biological_process	Rac protein signal transduction	19	18304	20	21754	0.150753
GO:0001836	biological_process	release of cytochrome c from mitochondria	19	18304	20	21754	0.150753
GO:0061512	biological_process	protein localization to cilium	19	18304	20	21754	0.150753
GO:0051894	biological_process	positive regulation of focal adhesion assembly	19	18304	20	21754	0.150753
GO:0051018	molecular_function	protein kinase A binding	19	18304	20	21754	0.150753
GO:0045089	biological_process	positive regulation of innate immune response	19	18304	20	21754	0.150753
GO:0006270	biological_process	DNA replication initiation	19	18304	20	21754	0.150753
GO:0043153	biological_process	entrainment of circadian clock by photoperiod	19	18304	20	21754	0.150753
GO:0000987	molecular_function	core promoter proximal region sequence-specific DNA binding	19	18304	20	21754	0.150753
GO:0005248	molecular_function	voltage-gated sodium channel activity	19	18304	20	21754	0.150753
GO:0007611	biological_process	learning or memory	40	18304	44	21754	0.151658
GO:0046426	biological_process	negative regulation of JAK-STAT cascade	40	18304	44	21754	0.151658
GO:0034707	cellular_component	chloride channel complex	40	18304	44	21754	0.151658
GO:0050796	biological_process	regulation of insulin secretion	40	18304	44	21754	0.151658
GO:0005871	cellular_component	kinesin complex	40	18304	44	21754	0.151658
GO:0005669	cellular_component	transcription factor TFIID complex	33	18304	36	21754	0.155453
GO:0002931	biological_process	response to ischemia	33	18304	36	21754	0.155453
GO:0010942	biological_process	positive regulation of cell death	33	18304	36	21754	0.155453
GO:0008094	molecular_function	DNA-dependent ATPase activity	26	18304	28	21754	0.15643
GO:0048514	biological_process	blood vessel morphogenesis	26	18304	28	21754	0.15643
GO:0005070	molecular_function	SH3/SH2 adaptor activity	26	18304	28	21754	0.15643
GO:0042517	biological_process	positive regulation of tyrosine phosphorylation of Stat3 protein	26	18304	28	21754	0.15643
GO:0004177	molecular_function	aminopeptidase activity	26	18304	28	21754	0.15643
GO:0097730			26	18304	28	21754	0.15643
GO:1903146	biological_process	regulation of mitochondrion degradation	26	18304	28	21754	0.15643
GO:0030507	molecular_function	spectrin binding	26	18304	28	21754	0.15643
GO:0000077	biological_process	DNA damage checkpoint	26	18304	28	21754	0.15643
GO:0051930	biological_process	regulation of sensory perception of pain	26	18304	28	21754	0.15643
GO:0016491	molecular_function	oxidoreductase activity	566	18304	661	21754	0.156444
GO:0004222	molecular_function	metalloendopeptidase activity	108	18304	123	21754	0.160501
GO:0008202	biological_process	steroid metabolic process	71	18304	80	21754	0.164242
GO:0032880	biological_process	regulation of protein localization	52	18304	58	21754	0.165859
GO:0030133	cellular_component	transport vesicle	52	18304	58	21754	0.165859
GO:0048306	molecular_function	calcium-dependent protein binding	52	18304	58	21754	0.165859
GO:0043280	biological_process	positive regulation of cysteine-type endopeptidase activity involved in apoptotic process	39	18304	43	21754	0.166383
GO:0045171	cellular_component	intercellular bridge	39	18304	43	21754	0.166383
GO:0042393	molecular_function	histone binding	101	18304	115	21754	0.169746
GO:0070373	biological_process	negative regulation of ERK1 and ERK2 cascade	58	18304	65	21754	0.170288
GO:0030501	biological_process	positive regulation of bone mineralization	32	18304	35	21754	0.171946
GO:0048167	biological_process	regulation of synaptic plasticity	32	18304	35	21754	0.171946
GO:0070059	biological_process	intrinsic apoptotic signaling pathway in response to endoplasmic reticulum stress	32	18304	35	21754	0.171946
GO:0051973	biological_process	positive regulation of telomerase activity	32	18304	35	21754	0.171946
GO:0033017	cellular_component	sarcoplasmic reticulum membrane	32	18304	35	21754	0.171946
GO:0097192	biological_process	extrinsic apoptotic signaling pathway in absence of ligand	32	18304	35	21754	0.171946
GO:0007188	biological_process	adenylate cyclase-modulating G-protein coupled receptor signaling pathway	32	18304	35	21754	0.171946
GO:0019894	molecular_function	kinesin binding	32	18304	35	21754	0.171946
GO:0032839	cellular_component	dendrite cytoplasm	18	18304	19	21754	0.172107
GO:0071837	molecular_function	HMG box domain binding	18	18304	19	21754	0.172107
GO:0032502	biological_process	developmental process	18	18304	19	21754	0.172107
GO:0071539	biological_process	protein localization to centrosome	18	18304	19	21754	0.172107
GO:1904355			18	18304	19	21754	0.172107
GO:0043169	molecular_function	cation binding	18	18304	19	21754	0.172107
GO:0060441	biological_process	epithelial tube branching involved in lung morphogenesis	18	18304	19	21754	0.172107
GO:0031333	biological_process	negative regulation of protein complex assembly	18	18304	19	21754	0.172107
GO:0031258	cellular_component	lamellipodium membrane	18	18304	19	21754	0.172107
GO:0061003	biological_process	positive regulation of dendritic spine morphogenesis	18	18304	19	21754	0.172107
GO:0045954	biological_process	positive regulation of natural killer cell mediated cytotoxicity	18	18304	19	21754	0.172107
GO:0001556	biological_process	oocyte maturation	18	18304	19	21754	0.172107
GO:0046966	molecular_function	thyroid hormone receptor binding	18	18304	19	21754	0.172107
GO:0009116	biological_process	nucleoside metabolic process	18	18304	19	21754	0.172107
GO:0030134	cellular_component	ER to Golgi transport vesicle	18	18304	19	21754	0.172107
GO:0006998	biological_process	nuclear envelope organization	18	18304	19	21754	0.172107
GO:0042923	molecular_function	neuropeptide binding	18	18304	19	21754	0.172107
GO:0005657	cellular_component	replication fork	18	18304	19	21754	0.172107
GO:0006855	biological_process	drug transmembrane transport	18	18304	19	21754	0.172107
GO:0043623	biological_process	cellular protein complex assembly	18	18304	19	21754	0.172107
GO:0005773	cellular_component	vacuole	18	18304	19	21754	0.172107
GO:0048646	biological_process	anatomical structure formation involved in morphogenesis	18	18304	19	21754	0.172107
GO:0051233	cellular_component	spindle midzone	18	18304	19	21754	0.172107
GO:0006446	biological_process	regulation of translational initiation	18	18304	19	21754	0.172107
GO:0035082	biological_process	axoneme assembly	18	18304	19	21754	0.172107
GO:0016339	biological_process	calcium-dependent cell-cell adhesion via plasma membrane cell adhesion molecules	18	18304	19	21754	0.172107
GO:0000159	cellular_component	protein phosphatase type 2A complex	18	18304	19	21754	0.172107
GO:2000311	biological_process	regulation of alpha-amino-3-hydroxy-5-methyl-4-isoxazole propionate selective glutamate receptor activity	18	18304	19	21754	0.172107
GO:0043536	biological_process	positive regulation of blood vessel endothelial cell migration	18	18304	19	21754	0.172107
GO:0071354	biological_process	cellular response to interleukin-6	18	18304	19	21754	0.172107
GO:0050919	biological_process	negative chemotaxis	18	18304	19	21754	0.172107
GO:0051298	biological_process	centrosome duplication	18	18304	19	21754	0.172107
GO:0006164	biological_process	purine nucleotide biosynthetic process	18	18304	19	21754	0.172107
GO:0010039	biological_process	response to iron ion	18	18304	19	21754	0.172107
GO:0000079	biological_process	regulation of cyclin-dependent protein serine/threonine kinase activity	18	18304	19	21754	0.172107
GO:0030506	molecular_function	ankyrin binding	18	18304	19	21754	0.172107
GO:0032154	cellular_component	cleavage furrow	45	18304	50	21754	0.17408
GO:0031252	cellular_component	cell leading edge	45	18304	50	21754	0.17408
GO:0030246	molecular_function	carbohydrate binding	183	18304	211	21754	0.174173
GO:0031214	biological_process	biomineral tissue development	25	18304	27	21754	0.175109
GO:0034341	biological_process	response to interferon-gamma	25	18304	27	21754	0.175109
GO:0000795	cellular_component	synaptonemal complex	25	18304	27	21754	0.175109
GO:0071011	cellular_component	precatalytic spliceosome	25	18304	27	21754	0.175109
GO:0002244	biological_process	hematopoietic progenitor cell differentiation	76	18304	86	21754	0.177576
GO:0006884	biological_process	cell volume homeostasis	10	18304	10	21754	0.177787
GO:0046007	biological_process	negative regulation of activated T cell proliferation	10	18304	10	21754	0.177787
GO:0031464	cellular_component	Cul4A-RING E3 ubiquitin ligase complex	10	18304	10	21754	0.177787
GO:0008347	biological_process	glial cell migration	10	18304	10	21754	0.177787
GO:0009404	biological_process	toxin metabolic process	10	18304	10	21754	0.177787
GO:0042491	biological_process	auditory receptor cell differentiation	10	18304	10	21754	0.177787
GO:0034063	biological_process	stress granule assembly	10	18304	10	21754	0.177787
GO:0044321	biological_process	response to leptin	10	18304	10	21754	0.177787
GO:0047555	molecular_function	3',5'-cyclic-GMP phosphodiesterase activity	10	18304	10	21754	0.177787
GO:0070233	biological_process	negative regulation of T cell apoptotic process	10	18304	10	21754	0.177787
GO:0015175	molecular_function	neutral amino acid transmembrane transporter activity	10	18304	10	21754	0.177787
GO:0006000	biological_process	fructose metabolic process	10	18304	10	21754	0.177787
GO:0010226	biological_process	response to lithium ion	10	18304	10	21754	0.177787
GO:0033179	cellular_component	proton-transporting V-type ATPase, V0 domain	10	18304	10	21754	0.177787
GO:1990782			10	18304	10	21754	0.177787
GO:0042613	cellular_component	MHC class II protein complex	10	18304	10	21754	0.177787
GO:0030851	biological_process	granulocyte differentiation	10	18304	10	21754	0.177787
GO:0005890	cellular_component	sodium:potassium-exchanging ATPase complex	10	18304	10	21754	0.177787
GO:0021953	biological_process	central nervous system neuron differentiation	10	18304	10	21754	0.177787
GO:0043666	biological_process	regulation of phosphoprotein phosphatase activity	10	18304	10	21754	0.177787
GO:0060044	biological_process	negative regulation of cardiac muscle cell proliferation	10	18304	10	21754	0.177787
GO:0010831	biological_process	positive regulation of myotube differentiation	10	18304	10	21754	0.177787
GO:0060740	biological_process	prostate gland epithelium morphogenesis	10	18304	10	21754	0.177787
GO:0033628	biological_process	regulation of cell adhesion mediated by integrin	10	18304	10	21754	0.177787
GO:0097320	biological_process	membrane tubulation	10	18304	10	21754	0.177787
GO:0045088	biological_process	regulation of innate immune response	10	18304	10	21754	0.177787
GO:0004115	molecular_function	3',5'-cyclic-AMP phosphodiesterase activity	10	18304	10	21754	0.177787
GO:0032486	biological_process	Rap protein signal transduction	10	18304	10	21754	0.177787
GO:0033558	molecular_function	protein deacetylase activity	10	18304	10	21754	0.177787
GO:0030660	cellular_component	Golgi-associated vesicle membrane	10	18304	10	21754	0.177787
GO:0035563	biological_process	positive regulation of chromatin binding	10	18304	10	21754	0.177787
GO:0071044	biological_process	histone mRNA catabolic process	10	18304	10	21754	0.177787
GO:0050848	biological_process	regulation of calcium-mediated signaling	10	18304	10	21754	0.177787
GO:0001553	biological_process	luteinization	10	18304	10	21754	0.177787
GO:0090557	biological_process	establishment of endothelial intestinal barrier	10	18304	10	21754	0.177787
GO:0032454	molecular_function	histone demethylase activity (H3-K9 specific)	10	18304	10	21754	0.177787
GO:0044224	cellular_component	juxtaparanode region of axon	10	18304	10	21754	0.177787
GO:0051561	biological_process	positive regulation of mitochondrial calcium ion concentration	10	18304	10	21754	0.177787
GO:0048339	biological_process	paraxial mesoderm development	10	18304	10	21754	0.177787
GO:1902188	biological_process	positive regulation of viral release from host cell	10	18304	10	21754	0.177787
GO:0014894	biological_process	response to denervation involved in regulation of muscle adaptation	10	18304	10	21754	0.177787
GO:0016322	biological_process	neuron remodeling	10	18304	10	21754	0.177787
GO:0046889	biological_process	positive regulation of lipid biosynthetic process	10	18304	10	21754	0.177787
GO:0033555	biological_process	multicellular organismal response to stress	10	18304	10	21754	0.177787
GO:1900119	biological_process	positive regulation of execution phase of apoptosis	10	18304	10	21754	0.177787
GO:0015250	molecular_function	water channel activity	10	18304	10	21754	0.177787
GO:0005536	molecular_function	glucose binding	10	18304	10	21754	0.177787
GO:0019911	molecular_function	structural constituent of myelin sheath	10	18304	10	21754	0.177787
GO:0048009	biological_process	insulin-like growth factor receptor signaling pathway	10	18304	10	21754	0.177787
GO:0016442	cellular_component	RISC complex	10	18304	10	21754	0.177787
GO:0006596	biological_process	polyamine biosynthetic process	10	18304	10	21754	0.177787
GO:0036092	biological_process	phosphatidylinositol-3-phosphate biosynthetic process	10	18304	10	21754	0.177787
GO:0051010	molecular_function	microtubule plus-end binding	10	18304	10	21754	0.177787
GO:0006474	biological_process	N-terminal protein amino acid acetylation	10	18304	10	21754	0.177787
GO:0030166	biological_process	proteoglycan biosynthetic process	10	18304	10	21754	0.177787
GO:1904264			10	18304	10	21754	0.177787
GO:0016342	cellular_component	catenin complex	10	18304	10	21754	0.177787
GO:0001881	biological_process	receptor recycling	10	18304	10	21754	0.177787
GO:0046339	biological_process	diacylglycerol metabolic process	10	18304	10	21754	0.177787
GO:0097484	biological_process	dendrite extension	10	18304	10	21754	0.177787
GO:0030071	biological_process	regulation of mitotic metaphase/anaphase transition	10	18304	10	21754	0.177787
GO:0097539	cellular_component	ciliary transition fiber	10	18304	10	21754	0.177787
GO:0045197	biological_process	establishment or maintenance of epithelial cell apical/basal polarity	10	18304	10	21754	0.177787
GO:0032461	biological_process	positive regulation of protein oligomerization	10	18304	10	21754	0.177787
GO:0007184	biological_process	SMAD protein import into nucleus	10	18304	10	21754	0.177787
GO:1902894	biological_process	negative regulation of pri-miRNA transcription from RNA polymerase II promoter	10	18304	10	21754	0.177787
GO:0050321	molecular_function	tau-protein kinase activity	10	18304	10	21754	0.177787
GO:0014044	biological_process	Schwann cell development	10	18304	10	21754	0.177787
GO:0006817	biological_process	phosphate ion transport	10	18304	10	21754	0.177787
GO:0097202	biological_process	activation of cysteine-type endopeptidase activity	10	18304	10	21754	0.177787
GO:0034116	biological_process	positive regulation of heterotypic cell-cell adhesion	10	18304	10	21754	0.177787
GO:0030215	molecular_function	semaphorin receptor binding	10	18304	10	21754	0.177787
GO:0030903	biological_process	notochord development	10	18304	10	21754	0.177787
GO:0045806	biological_process	negative regulation of endocytosis	10	18304	10	21754	0.177787
GO:0060068	biological_process	vagina development	10	18304	10	21754	0.177787
GO:0034663	cellular_component	endoplasmic reticulum chaperone complex	10	18304	10	21754	0.177787
GO:0000930	cellular_component	gamma-tubulin complex	10	18304	10	21754	0.177787
GO:0006622	biological_process	protein targeting to lysosome	10	18304	10	21754	0.177787
GO:0031643	biological_process	positive regulation of myelination	10	18304	10	21754	0.177787
GO:1990380	molecular_function	Lys48-specific deubiquitinase activity	10	18304	10	21754	0.177787
GO:0033268	cellular_component	node of Ranvier	10	18304	10	21754	0.177787
GO:0034713	molecular_function	type I transforming growth factor beta receptor binding	10	18304	10	21754	0.177787
GO:2000727	biological_process	positive regulation of cardiac muscle cell differentiation	10	18304	10	21754	0.177787
GO:0031748	molecular_function	D1 dopamine receptor binding	10	18304	10	21754	0.177787
GO:1904262			10	18304	10	21754	0.177787
GO:0032940	biological_process	secretion by cell	10	18304	10	21754	0.177787
GO:2000786	biological_process	positive regulation of autophagic vacuole assembly	10	18304	10	21754	0.177787
GO:0035721	biological_process	intraciliary retrograde transport	10	18304	10	21754	0.177787
GO:0061088	biological_process	regulation of sequestering of zinc ion	10	18304	10	21754	0.177787
GO:0043276	biological_process	anoikis	10	18304	10	21754	0.177787
GO:0006796	biological_process	phosphate-containing compound metabolic process	10	18304	10	21754	0.177787
GO:0046839	biological_process	phospholipid dephosphorylation	10	18304	10	21754	0.177787
GO:0042118	biological_process	endothelial cell activation	10	18304	10	21754	0.177787
GO:0098779			10	18304	10	21754	0.177787
GO:0097200	molecular_function	cysteine-type endopeptidase activity involved in execution phase of apoptosis	10	18304	10	21754	0.177787
GO:0033130	molecular_function	acetylcholine receptor binding	10	18304	10	21754	0.177787
GO:0090662			10	18304	10	21754	0.177787
GO:0019205	molecular_function	nucleobase-containing compound kinase activity	10	18304	10	21754	0.177787
GO:0010954	biological_process	positive regulation of protein processing	10	18304	10	21754	0.177787
GO:0051156	biological_process	glucose 6-phosphate metabolic process	10	18304	10	21754	0.177787
GO:0061180	biological_process	mammary gland epithelium development	10	18304	10	21754	0.177787
GO:0042053	biological_process	regulation of dopamine metabolic process	10	18304	10	21754	0.177787
GO:0060484	biological_process	lung-associated mesenchyme development	10	18304	10	21754	0.177787
GO:0060340	biological_process	positive regulation of type I interferon-mediated signaling pathway	10	18304	10	21754	0.177787
GO:0001191	molecular_function	RNA polymerase II transcription factor binding transcription factor activity involved in negative regulation of transcription	10	18304	10	21754	0.177787
GO:0036002	molecular_function	pre-mRNA binding	10	18304	10	21754	0.177787
GO:0031115	biological_process	negative regulation of microtubule polymerization	10	18304	10	21754	0.177787
GO:0004708	molecular_function	MAP kinase kinase activity	10	18304	10	21754	0.177787
GO:0042074	biological_process	cell migration involved in gastrulation	10	18304	10	21754	0.177787
GO:0090331	biological_process	negative regulation of platelet aggregation	10	18304	10	21754	0.177787
GO:0006388	biological_process	tRNA splicing, via endonucleolytic cleavage and ligation	10	18304	10	21754	0.177787
GO:0032727	biological_process	positive regulation of interferon-alpha production	10	18304	10	21754	0.177787
GO:0034244	biological_process	negative regulation of transcription elongation from RNA polymerase II promoter	10	18304	10	21754	0.177787
GO:2000177	biological_process	regulation of neural precursor cell proliferation	10	18304	10	21754	0.177787
GO:0010614	biological_process	negative regulation of cardiac muscle hypertrophy	10	18304	10	21754	0.177787
GO:0035265	biological_process	organ growth	10	18304	10	21754	0.177787
GO:0035414	biological_process	negative regulation of catenin import into nucleus	10	18304	10	21754	0.177787
GO:0048156	molecular_function	tau protein binding	10	18304	10	21754	0.177787
GO:0097435	biological_process	fibril organization	10	18304	10	21754	0.177787
GO:0046620	biological_process	regulation of organ growth	10	18304	10	21754	0.177787
GO:1990001	biological_process	inhibition of cysteine-type endopeptidase activity involved in apoptotic process	10	18304	10	21754	0.177787
GO:0002827	biological_process	positive regulation of T-helper 1 type immune response	10	18304	10	21754	0.177787
GO:2000009	biological_process	negative regulation of protein localization to cell surface	10	18304	10	21754	0.177787
GO:0035196	biological_process	production of miRNAs involved in gene silencing by miRNA	10	18304	10	21754	0.177787
GO:0046626	biological_process	regulation of insulin receptor signaling pathway	10	18304	10	21754	0.177787
GO:0016595	molecular_function	glutamate binding	10	18304	10	21754	0.177787
GO:0061351	biological_process	neural precursor cell proliferation	10	18304	10	21754	0.177787
GO:0035313	biological_process	wound healing, spreading of epidermal cells	10	18304	10	21754	0.177787
GO:0002199	cellular_component	zona pellucida receptor complex	10	18304	10	21754	0.177787
GO:0050771	biological_process	negative regulation of axonogenesis	10	18304	10	21754	0.177787
GO:0071872	biological_process	cellular response to epinephrine stimulus	10	18304	10	21754	0.177787
GO:2000146	biological_process	negative regulation of cell motility	10	18304	10	21754	0.177787
GO:0040011	biological_process	locomotion	10	18304	10	21754	0.177787
GO:0000813	cellular_component	ESCRT I complex	10	18304	10	21754	0.177787
GO:0015643	molecular_function	toxic substance binding	10	18304	10	21754	0.177787
GO:0000290	biological_process	deadenylation-dependent decapping of nuclear-transcribed mRNA	10	18304	10	21754	0.177787
GO:0035067	biological_process	negative regulation of histone acetylation	10	18304	10	21754	0.177787
GO:0034067	biological_process	protein localization to Golgi apparatus	10	18304	10	21754	0.177787
GO:2001223	biological_process	negative regulation of neuron migration	10	18304	10	21754	0.177787
GO:0010955	biological_process	negative regulation of protein processing	10	18304	10	21754	0.177787
GO:0005622	cellular_component	intracellular	1249	18304	1469	21754	0.178427
GO:0006979	biological_process	response to oxidative stress	106	18304	121	21754	0.179551
GO:0032007	biological_process	negative regulation of TOR signaling	38	18304	42	21754	0.182257
GO:0007565	biological_process	female pregnancy	69	18304	78	21754	0.188193
GO:0008033	biological_process	tRNA processing	69	18304	78	21754	0.188193
GO:0032760	biological_process	positive regulation of tumor necrosis factor production	44	18304	49	21754	0.1893
GO:0008237	molecular_function	metallopeptidase activity	152	18304	175	21754	0.189713
GO:0060173	biological_process	limb development	31	18304	34	21754	0.189869
GO:0003899	molecular_function	DNA-directed RNA polymerase activity	31	18304	34	21754	0.189869
GO:0008180	cellular_component	COP9 signalosome	31	18304	34	21754	0.189869
GO:0031122	biological_process	cytoplasmic microtubule organization	31	18304	34	21754	0.189869
GO:0001725	cellular_component	stress fiber	50	18304	56	21754	0.194159
GO:0071333	biological_process	cellular response to glucose stimulus	50	18304	56	21754	0.194159
GO:0050840	molecular_function	extracellular matrix binding	24	18304	26	21754	0.195667
GO:0016032	biological_process	viral process	24	18304	26	21754	0.195667
GO:0050769	biological_process	positive regulation of neurogenesis	24	18304	26	21754	0.195667
GO:0006829	biological_process	zinc ion transport	24	18304	26	21754	0.195667
GO:0002040	biological_process	sprouting angiogenesis	24	18304	26	21754	0.195667
GO:0030742	molecular_function	GTP-dependent protein binding	24	18304	26	21754	0.195667
GO:0001958	biological_process	endochondral ossification	24	18304	26	21754	0.195667
GO:0070491	molecular_function	repressing transcription factor binding	24	18304	26	21754	0.195667
GO:0051491	biological_process	positive regulation of filopodium assembly	24	18304	26	21754	0.195667
GO:0032689	biological_process	negative regulation of interferon-gamma production	24	18304	26	21754	0.195667
GO:0030001	biological_process	metal ion transport	24	18304	26	21754	0.195667
GO:0043236	molecular_function	laminin binding	24	18304	26	21754	0.195667
GO:0001782	biological_process	B cell homeostasis	24	18304	26	21754	0.195667
GO:0051281	biological_process	positive regulation of release of sequestered calcium ion into cytosol	24	18304	26	21754	0.195667
GO:0051537	molecular_function	2 iron, 2 sulfur cluster binding	24	18304	26	21754	0.195667
GO:0036464	cellular_component	cytoplasmic ribonucleoprotein granule	24	18304	26	21754	0.195667
GO:0070509	biological_process	calcium ion import	17	18304	18	21754	0.196151
GO:0008340	biological_process	determination of adult lifespan	17	18304	18	21754	0.196151
GO:0044306	cellular_component	neuron projection terminus	17	18304	18	21754	0.196151
GO:0030220	biological_process	platelet formation	17	18304	18	21754	0.196151
GO:0046961	molecular_function	proton-transporting ATPase activity, rotational mechanism	17	18304	18	21754	0.196151
GO:0036342	biological_process	post-anal tail morphogenesis	17	18304	18	21754	0.196151
GO:0001964	biological_process	startle response	17	18304	18	21754	0.196151
GO:0031290	biological_process	retinal ganglion cell axon guidance	17	18304	18	21754	0.196151
GO:0021542	biological_process	dentate gyrus development	17	18304	18	21754	0.196151
GO:0005242	molecular_function	inward rectifier potassium channel activity	17	18304	18	21754	0.196151
GO:0048814	biological_process	regulation of dendrite morphogenesis	17	18304	18	21754	0.196151
GO:0006693	biological_process	prostaglandin metabolic process	17	18304	18	21754	0.196151
GO:0001523	biological_process	retinoid metabolic process	17	18304	18	21754	0.196151
GO:0048488	biological_process	synaptic vesicle endocytosis	17	18304	18	21754	0.196151
GO:0000242	cellular_component	pericentriolar material	17	18304	18	21754	0.196151
GO:0030318	biological_process	melanocyte differentiation	17	18304	18	21754	0.196151
GO:0009311	biological_process	oligosaccharide metabolic process	17	18304	18	21754	0.196151
GO:0070530	molecular_function	K63-linked polyubiquitin binding	17	18304	18	21754	0.196151
GO:0010592	biological_process	positive regulation of lamellipodium assembly	17	18304	18	21754	0.196151
GO:0030539	biological_process	male genitalia development	17	18304	18	21754	0.196151
GO:0010288	biological_process	response to lead ion	17	18304	18	21754	0.196151
GO:0010035	biological_process	response to inorganic substance	17	18304	18	21754	0.196151
GO:0001741	cellular_component	XY body	17	18304	18	21754	0.196151
GO:0007520	biological_process	myoblast fusion	17	18304	18	21754	0.196151
GO:0050775	biological_process	positive regulation of dendrite morphogenesis	17	18304	18	21754	0.196151
GO:0008589	biological_process	regulation of smoothened signaling pathway	17	18304	18	21754	0.196151
GO:0060749	biological_process	mammary gland alveolus development	17	18304	18	21754	0.196151
GO:0005251	molecular_function	delayed rectifier potassium channel activity	17	18304	18	21754	0.196151
GO:0001190	molecular_function	RNA polymerase II transcription factor binding transcription factor activity involved in positive regulation of transcription	17	18304	18	21754	0.196151
GO:0004970	molecular_function	ionotropic glutamate receptor activity	17	18304	18	21754	0.196151
GO:0042326	biological_process	negative regulation of phosphorylation	17	18304	18	21754	0.196151
GO:0033280	biological_process	response to vitamin D	17	18304	18	21754	0.196151
GO:0009948	biological_process	anterior/posterior axis specification	17	18304	18	21754	0.196151
GO:0000982	molecular_function	RNA polymerase II core promoter proximal region sequence-specific DNA binding transcription factor activity	17	18304	18	21754	0.196151
GO:0060037	biological_process	pharyngeal system development	17	18304	18	21754	0.196151
GO:0014070	biological_process	response to organic cyclic compound	122	18304	140	21754	0.196865
GO:0008544	biological_process	epidermis development	62	18304	70	21754	0.199712
GO:0060079	biological_process	regulation of excitatory postsynaptic membrane potential	62	18304	70	21754	0.199712
GO:0005743	cellular_component	mitochondrial inner membrane	316	18304	368	21754	0.20069
GO:0003774	molecular_function	motor activity	92	18304	105	21754	0.201679
GO:0005215	molecular_function	transporter activity	196	18304	227	21754	0.207409
GO:0008080	molecular_function	N-acetyltransferase activity	30	18304	33	21754	0.209293
GO:0008643	biological_process	carbohydrate transport	30	18304	33	21754	0.209293
GO:0045786	biological_process	negative regulation of cell cycle	30	18304	33	21754	0.209293
GO:0006418	biological_process	tRNA aminoacylation for protein translation	30	18304	33	21754	0.209293
GO:0050714	biological_process	positive regulation of protein secretion	30	18304	33	21754	0.209293
GO:0042177	biological_process	negative regulation of protein catabolic process	30	18304	33	21754	0.209293
GO:0071300	biological_process	cellular response to retinoic acid	49	18304	55	21754	0.209638
GO:0008201	molecular_function	heparin binding	109	18304	125	21754	0.209821
GO:0045334	cellular_component	clathrin-coated endocytic vesicle	9	18304	9	21754	0.211313
GO:0031702	molecular_function	type 1 angiotensin receptor binding	9	18304	9	21754	0.211313
GO:0048643	biological_process	positive regulation of skeletal muscle tissue development	9	18304	9	21754	0.211313
GO:0097449	cellular_component	astrocyte projection	9	18304	9	21754	0.211313
GO:0014037	biological_process	Schwann cell differentiation	9	18304	9	21754	0.211313
GO:0002504	biological_process	antigen processing and presentation of peptide or polysaccharide antigen via MHC class II	9	18304	9	21754	0.211313
GO:0015450	molecular_function	P-P-bond-hydrolysis-driven protein transmembrane transporter activity	9	18304	9	21754	0.211313
GO:0007213	biological_process	G-protein coupled acetylcholine receptor signaling pathway	9	18304	9	21754	0.211313
GO:0048096	biological_process	chromatin-mediated maintenance of transcription	9	18304	9	21754	0.211313
GO:0034705	cellular_component	potassium channel complex	9	18304	9	21754	0.211313
GO:0007270	biological_process	neuron-neuron synaptic transmission	9	18304	9	21754	0.211313
GO:0000815	cellular_component	ESCRT III complex	9	18304	9	21754	0.211313
GO:0048708	biological_process	astrocyte differentiation	9	18304	9	21754	0.211313
GO:0010524	biological_process	positive regulation of calcium ion transport into cytosol	9	18304	9	21754	0.211313
GO:0008190	molecular_function	eukaryotic initiation factor 4E binding	9	18304	9	21754	0.211313
GO:0019886	biological_process	antigen processing and presentation of exogenous peptide antigen via MHC class II	9	18304	9	21754	0.211313
GO:0043596	cellular_component	nuclear replication fork	9	18304	9	21754	0.211313
GO:0021612	biological_process	facial nerve structural organization	9	18304	9	21754	0.211313
GO:0045616	biological_process	regulation of keratinocyte differentiation	9	18304	9	21754	0.211313
GO:0019206	molecular_function	nucleoside kinase activity	9	18304	9	21754	0.211313
GO:0008385	cellular_component	IkappaB kinase complex	9	18304	9	21754	0.211313
GO:0051382	biological_process	kinetochore assembly	9	18304	9	21754	0.211313
GO:0043653	biological_process	mitochondrial fragmentation involved in apoptotic process	9	18304	9	21754	0.211313
GO:0042347	biological_process	negative regulation of NF-kappaB import into nucleus	9	18304	9	21754	0.211313
GO:0046855	biological_process	inositol phosphate dephosphorylation	9	18304	9	21754	0.211313
GO:0005652	cellular_component	nuclear lamina	9	18304	9	21754	0.211313
GO:0034464	cellular_component	BBSome	9	18304	9	21754	0.211313
GO:0043995	molecular_function	histone acetyltransferase activity (H4-K5 specific)	9	18304	9	21754	0.211313
GO:0061549	biological_process	sympathetic ganglion development	9	18304	9	21754	0.211313
GO:0034629	biological_process	cellular protein complex localization	9	18304	9	21754	0.211313
GO:0018095	biological_process	protein polyglutamylation	9	18304	9	21754	0.211313
GO:0097011	biological_process	cellular response to granulocyte macrophage colony-stimulating factor stimulus	9	18304	9	21754	0.211313
GO:0097504	cellular_component	Gemini of coiled bodies	9	18304	9	21754	0.211313
GO:0043589	biological_process	skin morphogenesis	9	18304	9	21754	0.211313
GO:0004596	molecular_function	peptide alpha-N-acetyltransferase activity	9	18304	9	21754	0.211313
GO:0032183	molecular_function	SUMO binding	9	18304	9	21754	0.211313
GO:0034393	biological_process	positive regulation of smooth muscle cell apoptotic process	9	18304	9	21754	0.211313
GO:0070166	biological_process	enamel mineralization	9	18304	9	21754	0.211313
GO:0070723	biological_process	response to cholesterol	9	18304	9	21754	0.211313
GO:0006654	biological_process	phosphatidic acid biosynthetic process	9	18304	9	21754	0.211313
GO:0039702	biological_process	viral budding via host ESCRT complex	9	18304	9	21754	0.211313
GO:0002281	biological_process	macrophage activation involved in immune response	9	18304	9	21754	0.211313
GO:0015238	molecular_function	drug transmembrane transporter activity	9	18304	9	21754	0.211313
GO:0021707	biological_process	cerebellar granule cell differentiation	9	18304	9	21754	0.211313
GO:0042623	molecular_function	ATPase activity, coupled	9	18304	9	21754	0.211313
GO:0035562	biological_process	negative regulation of chromatin binding	9	18304	9	21754	0.211313
[truncated: 14,356 more rows]
