# Supplementary material for: Serum-borne factors alter cerebrovascular endothelial microRNA expression following particulate matter exposure near an abandoned uranium mine on the Navajo Nation
Source: Part Fibre Toxicol. 2020 Jul 1;17:29. doi: 10.1186/s12989-020-00361-3 (PMC7329534; doi:10.1186/s12989-020-00361-3)
Supplement: Supplementary file 2 — Additional file 2. [file 12989_2020_361_MOESM2_ESM.xlsx]

## Sheet: KEGG_significant
Pathway Id	pathway description	S gene number	TS gene number	B gene number	TB gene number	Pvalue of Fisher's Exact Test	Pathway Link
ko05200	Pathways in cancer	372	6613	392	7580	1.89723e-07	NA
ko04360	Axon guidance	128	6613	129	7580	3.89205e-07	..\KEGG_Pictures\mmu04360.html
ko04310	Wnt signaling pathway	139	6613	141	7580	8.76955e-07	..\KEGG_Pictures\mmu04310.html
ko04010	MAPK signaling pathway	242	6613	253	7580	3.88635e-06	..\KEGG_Pictures\mmu04010.html
ko04014	Ras signaling pathway	219	6613	228	7580	3.90864e-06	..\KEGG_Pictures\mmu04014.html
ko04144	Endocytosis	217	6613	228	7580	4.14297e-05	..\KEGG_Pictures\mmu04144.html
ko04120	Ubiquitin mediated proteolysis	133	6613	137	7580	5.40318e-05	..\KEGG_Pictures\mmu04120.html
ko04071	Sphingolipid signaling pathway	119	6613	122	7580	5.87477e-05	..\KEGG_Pictures\mmu04071.html
ko04068	FoxO signaling pathway	131	6613	135	7580	6.73914e-05	..\KEGG_Pictures\mmu04068.html
ko04510	Focal adhesion	197	6613	207	7580	9.68819e-05	..\KEGG_Pictures\mmu04510.html
ko04015	Rap1 signaling pathway	203	6613	214	7580	0.000147058	..\KEGG_Pictures\mmu04015.html
ko05205	Proteoglycans in cancer	194	6613	205	7580	0.000323842	..\KEGG_Pictures\mmu05205.html
ko04660	T cell receptor signaling pathway	102	6613	105	7580	0.000402829	NA
ko04520	Adherens junction	73	6613	74	7580	0.000465848	..\KEGG_Pictures\mmu04520.html
ko04728	Dopaminergic synapse	125	6613	130	7580	0.000465914	..\KEGG_Pictures\mmu04728.html
ko04141	Protein processing in endoplasmic reticulum	158	6613	166	7580	0.000485183	..\KEGG_Pictures\mmu04141.html
ko04910	Insulin signaling pathway	135	6613	141	7580	0.000537375	..\KEGG_Pictures\mmu04910.html
ko04550	Signaling pathways regulating pluripotency of stem cells	134	6613	140	7580	0.000592417	..\KEGG_Pictures\mmu04550.html
ko04666	Fc gamma R-mediated phagocytosis	84	6613	86	7580	0.000698653	..\KEGG_Pictures\mmu04666.html
ko04070	Phosphatidylinositol signaling system	80	6613	82	7580	0.00111028	..\KEGG_Pictures\mmu04070.html
ko04330	Notch signaling pathway	49	6613	49	7580	0.00121854	..\KEGG_Pictures\mmu04330.html
ko05212	Pancreatic cancer	65	6613	66	7580	0.00126279	..\KEGG_Pictures\mmu05212.html
ko05166	HTLV-I infection	253	6613	272	7580	0.00134044	..\KEGG_Pictures\mmu05166.html
ko04919	Thyroid hormone signaling pathway	113	6613	118	7580	0.00154465	..\KEGG_Pictures\mmu04919.html
ko05100	Bacterial invasion of epithelial cells	76	6613	78	7580	0.0017568	..\KEGG_Pictures\mmu05100.html
ko05132	Salmonella infection	76	6613	78	7580	0.0017568	..\KEGG_Pictures\mmu05132.html
ko00562	Inositol phosphate metabolism	62	6613	63	7580	0.00182938	..\KEGG_Pictures\mmu00562.html
ko04810	Regulation of actin cytoskeleton	202	6613	216	7580	0.00185548	..\KEGG_Pictures\mmu04810.html
ko04723	Retrograde endocannabinoid signaling	98	6613	102	7580	0.00223251	..\KEGG_Pictures\mmu04723.html
ko04020	Calcium signaling pathway	170	6613	181	7580	0.00238442	..\KEGG_Pictures\mmu04020.html
ko05231	Choline metabolism in cancer	97	6613	101	7580	0.00246975	..\KEGG_Pictures\mmu05231.html
ko04916	Melanogenesis	96	6613	100	7580	0.00273123	..\KEGG_Pictures\mmu04916.html
ko04917	Prolactin signaling pathway	72	6613	74	7580	0.0027667	..\KEGG_Pictures\mmu04917.html
ko05412	Arrhythmogenic right ventricular cardiomyopathy (ARVC)	72	6613	74	7580	0.0027667	..\KEGG_Pictures\mmu05412.html
ko04142	Lysosome	117	6613	123	7580	0.00296262	..\KEGG_Pictures\mmu04142.html
ko05220	Chronic myeloid leukemia	71	6613	73	7580	0.00309692	..\KEGG_Pictures\mmu05220.html
ko04722	Neurotrophin signaling pathway	116	6613	122	7580	0.00324685	..\KEGG_Pictures\mmu04722.html
ko04024	cAMP signaling pathway	185	6613	198	7580	0.0032723	..\KEGG_Pictures\mmu04024.html
ko05218	Melanoma	69	6613	71	7580	0.00387645	..\KEGG_Pictures\mmu05218.html
ko04668	TNF signaling pathway	103	6613	108	7580	0.00404337	..\KEGG_Pictures\mmu04668.html
ko05169	Epstein-Barr virus infection	189	6613	203	7580	0.0048154	..\KEGG_Pictures\mmu05169.html
ko05032	Morphine addiction	88	6613	92	7580	0.0060269	..\KEGG_Pictures\mmu05032.html
ko05211	Renal cell carcinoma	64	6613	66	7580	0.00675313	..\KEGG_Pictures\mmu05211.html
ko04720	Long-term potentiation	64	6613	66	7580	0.00675313	..\KEGG_Pictures\mmu04720.html
ko05214	Glioma	63	6613	65	7580	0.0075375	..\KEGG_Pictures\mmu05214.html
ko05145	Toxoplasmosis	106	6613	112	7580	0.0079445	..\KEGG_Pictures\mmu05145.html
ko04912	GnRH signaling pathway	85	6613	89	7580	0.00805549	..\KEGG_Pictures\mmu04912.html
ko05340	Primary immunodeficiency	35	6613	35	7580	0.0083277	..\KEGG_Pictures\mmu05340.html
ko00051	Fructose and mannose metabolism	34	6613	34	7580	0.00955172	..\KEGG_Pictures\mmu00051.html
ko04012	ErbB signaling pathway	83	6613	87	7580	0.00975302	..\KEGG_Pictures\mmu04012.html
ko04721	Synaptic vesicle cycle	60	6613	62	7580	0.0104552	..\KEGG_Pictures\mmu04721.html
ko04611	Platelet activation	122	6613	130	7580	0.0108088	..\KEGG_Pictures\mmu04611.html
ko04713	Circadian entrainment	92	6613	97	7580	0.0111382	NA
ko00600	Sphingolipid metabolism	47	6613	48	7580	0.0112808	..\KEGG_Pictures\mmu00600.html
ko04730	Long-term depression	58	6613	60	7580	0.0129759	..\KEGG_Pictures\mmu04730.html
ko04662	B cell receptor signaling pathway	69	6613	72	7580	0.0133302	..\KEGG_Pictures\mmu04662.html
ko04920	Adipocytokine signaling pathway	69	6613	72	7580	0.0133302	..\KEGG_Pictures\mmu04920.html
ko04921	Oxytocin signaling pathway	147	6613	158	7580	0.0135564	..\KEGG_Pictures\mmu04921.html
ko04152	AMPK signaling pathway	119	6613	127	7580	0.0136938	NA
ko00514	Other types of O-glycan biosynthesis	31	6613	31	7580	0.0144113	..\KEGG_Pictures\mmu00514.html
ko04210	Apoptosis	78	6613	82	7580	0.0156029	..\KEGG_Pictures\mmu04210.html
ko04710	Circadian rhythm	30	6613	30	7580	0.0165282	..\KEGG_Pictures\mmu04710.html
ko04724	Glutamatergic synapse	107	6613	114	7580	0.0166566	..\KEGG_Pictures\mmu04724.html
ko05323	Rheumatoid arthritis	77	6613	81	7580	0.0171151	..\KEGG_Pictures\mmu05323.html
ko03015	mRNA surveillance pathway	87	6613	92	7580	0.0173391	..\KEGG_Pictures\mmu03015.html
ko04621	NOD-like receptor signaling pathway	55	6613	57	7580	0.0178787	..\KEGG_Pictures\mmu04621.html
ko04390	Hippo signaling pathway	142	6613	153	7580	0.0192586	..\KEGG_Pictures\mmu04390.html
ko04115	p53 signaling pathway	65	6613	68	7580	0.0197749	..\KEGG_Pictures\mmu04115.html
ko00512	Mucin type O-glycan biosynthesis	28	6613	28	7580	0.0217393	..\KEGG_Pictures\mmu00512.html
ko05031	Amphetamine addiction	64	6613	67	7580	0.0217954	..\KEGG_Pictures\mmu05031.html
ko04022	cGMP - PKG signaling pathway	157	6613	170	7580	0.0230667	..\KEGG_Pictures\mmu04022.html
ko04727	GABAergic synapse	83	6613	88	7580	0.0244825	..\KEGG_Pictures\mmu04727.html
ko04261	Adrenergic signaling in cardiomyocytes	138	6613	149	7580	0.0253103	..\KEGG_Pictures\mmu04261.html
ko00230	Purine metabolism	164	6613	178	7580	0.0256574	..\KEGG_Pictures\mmu00230.html
ko04915	Estrogen signaling pathway	92	6613	98	7580	0.0258287	..\KEGG_Pictures\mmu04915.html
ko01200	Carbon metabolism	101	6613	108	7580	0.0266891	..\KEGG_Pictures\mmu01200.html
ko00900	Terpenoid backbone biosynthesis	26	6613	26	7580	0.0285912	..\KEGG_Pictures\mmu00900.html
ko05033	Nicotine addiction	39	6613	40	7580	0.0288696	..\KEGG_Pictures\mmu05033.html
ko00620	Pyruvate metabolism	39	6613	40	7580	0.0288696	..\KEGG_Pictures\mmu00620.html
ko05210	Colorectal cancer	61	6613	64	7580	0.029085	..\KEGG_Pictures\mmu05210.html
ko00310	Lysine degradation	50	6613	52	7580	0.0301935	..\KEGG_Pictures\mmu00310.html
ko05213	Endometrial cancer	50	6613	52	7580	0.0301935	..\KEGG_Pictures\mmu05213.html
ko05133	Pertussis	70	6613	74	7580	0.0322139	..\KEGG_Pictures\mmu05133.html
ko04971	Gastric acid secretion	70	6613	74	7580	0.0322139	..\KEGG_Pictures\mmu04971.html
ko05222	Small cell lung cancer	79	6613	84	7580	0.0342684	..\KEGG_Pictures\mmu05222.html
ko04150	mTOR signaling pathway	58	6613	61	7580	0.0386065	..\KEGG_Pictures\mmu04150.html
ko04146	Peroxisome	77	6613	82	7580	0.0404019	..\KEGG_Pictures\mmu04146.html
ko00510	N-Glycan biosynthesis	47	6613	49	7580	0.0410671	..\KEGG_Pictures\mmu00510.html
ko04340	Hedgehog signaling pathway	47	6613	49	7580	0.0410671	..\KEGG_Pictures\mmu04340.html
ko04350	TGF-beta signaling pathway	76	6613	81	7580	0.0438288	..\KEGG_Pictures\mmu04350.html
ko04922	Glucagon signaling pathway	94	6613	101	7580	0.0451777	..\KEGG_Pictures\mmu04922.html
ko04664	Fc epsilon RI signaling pathway	65	6613	69	7580	0.049721	..\KEGG_Pictures\mmu04664.html
ko05321	Inflammatiory bowel disease (IBD)	55	6613	58	7580	0.0509511	..\KEGG_Pictures\mmu05321.html
ko05215	Prostate cancer	83	6613	89	7580	0.0522219	..\KEGG_Pictures\mmu05215.html
ko03040	Spliceosome	118	6613	128	7580	0.053136	..\KEGG_Pictures\mmu03040.html
ko05221	Acute myeloid leukemia	54	6613	57	7580	0.0558119	..\KEGG_Pictures\mmu05221.html
ko05223	Non-small cell lung cancer	53	6613	56	7580	0.0610928	..\KEGG_Pictures\mmu05223.html
ko04973	Carbohydrate digestion and absorption	43	6613	45	7580	0.0613289	..\KEGG_Pictures\mmu04973.html
ko05230	Central carbon metabolism in cancer	62	6613	66	7580	0.0640032	..\KEGG_Pictures\mmu05230.html
ko05410	Hypertrophic cardiomyopathy (HCM)	80	6613	86	7580	0.0653243	..\KEGG_Pictures\mmu05410.html
ko05217	Basal cell carcinoma	52	6613	55	7580	0.0668244	..\KEGG_Pictures\mmu05217.html
ko04380	Osteoclast differentiation	114	6613	124	7580	0.0683718	..\KEGG_Pictures\mmu04380.html
ko00052	Galactose metabolism	31	6613	32	7580	0.0716382	..\KEGG_Pictures\mmu00052.html
ko00100	Steroid biosynthesis	19	6613	19	7580	0.0745456	..\KEGG_Pictures\mmu00100.html
ko05142	Chagas disease (American trypanosomiasis)	95	6613	103	7580	0.0775758	..\KEGG_Pictures\mmu05142.html
ko04725	Cholinergic synapse	103	6613	112	7580	0.0801306	..\KEGG_Pictures\mmu04725.html
ko03460	Fanconi anemia pathway	48	6613	51	7580	0.0949166	..\KEGG_Pictures\mmu03460.html
ko00260	Glycine, serine and threonine metabolism	38	6613	40	7580	0.0995642	..\KEGG_Pictures\mmu00260.html
ko04960	Aldosterone-regulated sodium reabsorption	38	6613	40	7580	0.0995642	..\KEGG_Pictures\mmu04960.html
ko04514	Cell adhesion molecules (CAMs)	140	6613	154	7580	0.100877	..\KEGG_Pictures\mmu04514.html
ko04930	Type II diabetes mellitus	47	6613	50	7580	0.103407	..\KEGG_Pictures\mmu04930.html
ko04370	VEGF signaling pathway	56	6613	60	7580	0.103967	..\KEGG_Pictures\mmu04370.html
ko05414	Dilated cardiomyopathy (DCM)	82	6613	89	7580	0.104118	..\KEGG_Pictures\mmu05414.html
ko04512	ECM-receptor interaction	81	6613	88	7580	0.111145	..\KEGG_Pictures\mmu04512.html
ko00120	Primary bile acid biosynthesis	16	6613	16	7580	0.112373	..\KEGG_Pictures\mmu00120.html
ko00520	Amino sugar and nucleotide sugar metabolism	46	6613	49	7580	0.112558	..\KEGG_Pictures\mmu00520.html
ko05030	Cocaine addiction	46	6613	49	7580	0.112558	..\KEGG_Pictures\mmu05030.html
ko04110	Cell cycle	113	6613	124	7580	0.117405	..\KEGG_Pictures\mmu04110.html
ko05219	Bladder cancer	36	6613	38	7580	0.12014	..\KEGG_Pictures\mmu05219.html
ko04923	Regulation of lipolysis in adipocyte	54	6613	58	7580	0.121432	..\KEGG_Pictures\mmu04923.html
ko03060	Protein export	26	6613	27	7580	0.123751	..\KEGG_Pictures\mmu03060.html
ko04966	Collecting duct acid secretion	26	6613	27	7580	0.123751	..\KEGG_Pictures\mmu04966.html
ko00640	Propanoate metabolism	26	6613	27	7580	0.123751	..\KEGG_Pictures\mmu00640.html
ko04911	Insulin secretion	79	6613	86	7580	0.126384	..\KEGG_Pictures\mmu04911.html
ko00533	Glycosaminoglycan biosynthesis - keratan sulfate	15	6613	15	7580	0.128842	..\KEGG_Pictures\mmu00533.html
ko00564	Glycerophospholipid metabolism	86	6613	94	7580	0.136452	..\KEGG_Pictures\mmu00564.html
ko00601	Glycosphingolipid biosynthesis - lacto and neolacto series	25	6613	26	7580	0.137705	..\KEGG_Pictures\mmu00601.html
ko04114	Oocyte meiosis	102	6613	112	7580	0.137985	..\KEGG_Pictures\mmu04114.html
ko04320	Dorso-ventral axis formation	24	6613	25	7580	0.153087	NA
ko00563	Glycosylphosphatidylinositol(GPI)-anchor biosynthesis	24	6613	25	7580	0.153087	..\KEGG_Pictures\mmu00563.html
ko04978	Mineral absorption	42	6613	45	7580	0.156544	..\KEGG_Pictures\mmu04978.html
ko05140	Leishmaniasis	59	6613	64	7580	0.157251	..\KEGG_Pictures\mmu05140.html
ko05020	Prion diseases	33	6613	35	7580	0.158089	..\KEGG_Pictures\mmu05020.html
ko05146	Amoebiasis	107	6613	118	7580	0.161333	..\KEGG_Pictures\mmu05146.html
ko00500	Starch and sucrose metabolism	50	6613	54	7580	0.163896	..\KEGG_Pictures\mmu00500.html
ko00565	Ether lipid metabolism	41	6613	44	7580	0.16958	..\KEGG_Pictures\mmu00565.html
ko04962	Vasopressin-regulated water reabsorption	41	6613	44	7580	0.16958	..\KEGG_Pictures\mmu04962.html
ko00534	Glycosaminoglycan biosynthesis - heparan sulfate / heparin	23	6613	24	7580	0.170015	..\KEGG_Pictures\mmu00534.html
ko04151	PI3K-Akt signaling pathway	308	6613	346	7580	0.17666	NA
ko04918	Thyroid hormone synthesis	65	6613	71	7580	0.181888	..\KEGG_Pictures\mmu04918.html
ko00020	Citrate cycle (TCA cycle)	31	6613	33	7580	0.188822	..\KEGG_Pictures\mmu00020.html
ko05014	Amyotrophic lateral sclerosis (ALS)	48	6613	52	7580	0.189321	..\KEGG_Pictures\mmu05014.html
ko04970	Salivary secretion	71	6613	78	7580	0.205023	..\KEGG_Pictures\mmu04970.html
ko00410	beta-Alanine metabolism	30	6613	32	7580	0.205999	..\KEGG_Pictures\mmu00410.html
ko05202	Transcriptional misregulation in cancers	155	6613	173	7580	0.207718	..\KEGG_Pictures\mmu05202.html
ko04964	Proximal tubule bicarbonate reclamation	21	6613	22	7580	0.209008	..\KEGG_Pictures\mmu04964.html
ko04672	Intestinal immune network for IgA production	38	6613	41	7580	0.214169	NA
ko00430	Taurine and hypotaurine metabolism	11	6613	11	7580	0.222618	..\KEGG_Pictures\mmu00430.html
ko00920	Sulfur metabolism	11	6613	11	7580	0.222618	..\KEGG_Pictures\mmu00920.html
ko04270	Vascular smooth muscle contraction	123	6613	137	7580	0.224593	..\KEGG_Pictures\mmu04270.html
ko04612	Antigen processing and presentation	69	6613	76	7580	0.229524	..\KEGG_Pictures\mmu04612.html
ko00240	Pyrimidine metabolism	92	6613	102	7580	0.231266	..\KEGG_Pictures\mmu00240.html
ko00330	Arginine and proline metabolism	53	6613	58	7580	0.233175	..\KEGG_Pictures\mmu00330.html
ko00030	Pentose phosphate pathway	28	6613	30	7580	0.244261	..\KEGG_Pictures\mmu00030.html
ko05134	Legionellosis	52	6613	57	7580	0.248147	..\KEGG_Pictures\mmu05134.html
ko04122	Sulfur relay system	10	6613	10	7580	0.255221	..\KEGG_Pictures\mmu04122.html
ko00532	Glycosaminoglycan biosynthesis - chondroitin sulfate / dermatan sulfate	19	6613	20	7580	0.255689	..\KEGG_Pictures\mmu00532.html
ko05152	Tuberculosis	156	6613	175	7580	0.263838	..\KEGG_Pictures\mmu05152.html
ko05216	Thyroid cancer	27	6613	29	7580	0.265445	..\KEGG_Pictures\mmu05216.html
ko00630	Glyoxylate and dicarboxylate metabolism	27	6613	29	7580	0.265445	..\KEGG_Pictures\mmu00630.html
ko05416	Viral myocarditis	66	6613	73	7580	0.270116	..\KEGG_Pictures\mmu05416.html
ko05168	Herpes simplex infection	177	6613	199	7580	0.272336	..\KEGG_Pictures\mmu05168.html
ko04726	Serotonergic synapse	118	6613	132	7580	0.27572	..\KEGG_Pictures\mmu04726.html
ko01210	2-Oxocarboxylic acid metabolism	18	6613	19	7580	0.282222	..\KEGG_Pictures\mmu01210.html
ko02010	ABC transporters	42	6613	46	7580	0.28445	..\KEGG_Pictures\mmu02010.html
ko04744	Phototransduction	26	6613	28	7580	0.288055	..\KEGG_Pictures\mmu04744.html
ko00650	Butanoate metabolism	26	6613	28	7580	0.288055	..\KEGG_Pictures\mmu00650.html
ko03020	RNA polymerase	26	6613	28	7580	0.288055	..\KEGG_Pictures\mmu03020.html
ko00280	Valine, leucine and isoleucine degradation	49	6613	54	7580	0.297193	..\KEGG_Pictures\mmu00280.html
ko00380	Tryptophan metabolism	41	6613	45	7580	0.303192	..\KEGG_Pictures\mmu00380.html
ko00250	Alanine, aspartate and glutamate metabolism	33	6613	36	7580	0.308514	..\KEGG_Pictures\mmu00250.html
ko00770	Pantothenate and CoA biosynthesis	17	6613	18	7580	0.311036	..\KEGG_Pictures\mmu00770.html
ko01040	Biosynthesis of unsaturated fatty acids	25	6613	27	7580	0.312122	..\KEGG_Pictures\mmu01040.html
ko00053	Ascorbate and aldarate metabolism	25	6613	27	7580	0.312122	..\KEGG_Pictures\mmu00053.html
ko04540	Gap junction	78	6613	87	7580	0.313199	..\KEGG_Pictures\mmu04540.html
ko04670	Leukocyte transendothelial migration	107	6613	120	7580	0.318056	..\KEGG_Pictures\mmu04670.html
ko05164	Influenza A	150	6613	169	7580	0.323303	..\KEGG_Pictures\mmu05164.html
ko00450	Selenocompound metabolism	16	6613	17	7580	0.34223	..\KEGG_Pictures\mmu00450.html
ko00910	Nitrogen metabolism	16	6613	17	7580	0.34223	..\KEGG_Pictures\mmu00910.html
ko03022	Basal transcription factors	39	6613	43	7580	0.343168	..\KEGG_Pictures\mmu03022.html
ko05332	Graft-versus-host disease	46	6613	51	7580	0.352383	..\KEGG_Pictures\mmu05332.html
ko00592	alpha-Linolenic acid metabolism	23	6613	25	7580	0.364695	..\KEGG_Pictures\mmu00592.html
ko03013	RNA transport	146	6613	165	7580	0.366651	..\KEGG_Pictures\mmu03013.html
ko04130	SNARE interactions in vesicular transport	30	6613	33	7580	0.377778	..\KEGG_Pictures\mmu04130.html
ko00010	Glycolysis / Gluconeogenesis	59	6613	66	7580	0.382408	..\KEGG_Pictures\mmu00010.html
ko00524	Butirosin and neomycin biosynthesis	7	6613	7	7580	0.384529	..\KEGG_Pictures\mmu00524.html
ko05330	Allograft rejection	44	6613	49	7580	0.392433	..\KEGG_Pictures\mmu05330.html
ko04977	Vitamin digestion and absorption	22	6613	24	7580	0.393199	..\KEGG_Pictures\mmu04977.html
ko04066	HIF-1 signaling pathway	94	6613	106	7580	0.394836	..\KEGG_Pictures\mmu04066.html
ko00760	Nicotinate and nicotinamide metabolism	29	6613	32	7580	0.402929	..\KEGG_Pictures\mmu00760.html
ko05162	Measles	121	6613	137	7580	0.411752	..\KEGG_Pictures\mmu05162.html
ko00604	Glycosphingolipid biosynthesis - ganglio series	14	6613	15	7580	0.412046	..\KEGG_Pictures\mmu00604.html
ko05161	Hepatitis B	128	6613	145	7580	0.412098	..\KEGG_Pictures\mmu05161.html
ko04940	Type I diabetes mellitus	50	6613	56	7580	0.416393	..\KEGG_Pictures\mmu04940.html
ko03018	RNA degradation	71	6613	80	7580	0.421528	..\KEGG_Pictures\mmu03018.html
ko05310	Asthma	21	6613	23	7580	0.423148	..\KEGG_Pictures\mmu05310.html
ko00460	Cyanoamino acid metabolism	6	6613	6	7580	0.440809	NA
ko00061	Fatty acid biosynthesis	13	6613	14	7580	0.450733	..\KEGG_Pictures\mmu00061.html
ko03008	Ribosome biogenesis in eukaryotes	69	6613	78	7580	0.455316	..\KEGG_Pictures\mmu03008.html
ko00270	Cysteine and methionine metabolism	34	6613	38	7580	0.456748	..\KEGG_Pictures\mmu00270.html
ko05144	Malaria	47	6613	53	7580	0.477461	..\KEGG_Pictures\mmu05144.html
ko04062	Chemokine signaling pathway	171	6613	195	7580	0.477575	..\KEGG_Pictures\mmu04062.html
ko00790	Folate biosynthesis	12	6613	13	7580	0.491909	..\KEGG_Pictures\mmu00790.html
ko00072	Synthesis and degradation of ketone bodies	12	6613	13	7580	0.491909	..\KEGG_Pictures\mmu00072.html
ko01212	Fatty acid metabolism	46	6613	52	7580	0.498554	..\KEGG_Pictures\mmu01212.html
ko00970	Aminoacyl-tRNA biosynthesis	39	6613	44	7580	0.502287	..\KEGG_Pictures\mmu00970.html
ko00040	Pentose and glucuronate interconversions	32	6613	36	7580	0.506826	..\KEGG_Pictures\mmu00040.html
ko00561	Glycerolipid metabolism	52	6613	59	7580	0.515257	..\KEGG_Pictures\mmu00561.html
ko04740	Olfactory transduction	936	6613	1073	7580	0.527688	NA
ko04914	Progesterone-mediated oocyte maturation	78	6613	89	7580	0.534134	..\KEGG_Pictures\mmu04914.html
ko03440	Homologous recombination	24	6613	27	7580	0.542022	..\KEGG_Pictures\mmu03440.html
ko00670	One carbon pool by folate	17	6613	19	7580	0.555954	..\KEGG_Pictures\mmu00670.html
ko04950	Maturity onset diabetes of the young	23	6613	26	7580	0.571916	..\KEGG_Pictures\mmu04950.html
ko00860	Porphyrin and chlorophyll metabolism	36	6613	41	7580	0.572957	..\KEGG_Pictures\mmu00860.html
ko04530	Tight junction	122	6613	140	7580	0.576655	..\KEGG_Pictures\mmu04530.html
ko00740	Riboflavin metabolism	4	6613	4	7580	0.579251	..\KEGG_Pictures\mmu00740.html
ko00290	Valine, leucine and isoleucine biosynthesis	4	6613	4	7580	0.579251	..\KEGG_Pictures\mmu00290.html
ko00730	Thiamine metabolism	4	6613	4	7580	0.579251	..\KEGG_Pictures\mmu00730.html
ko00130	Ubiquinone and other terpenoid-quinone biosynthesis	10	6613	11	7580	0.581242	..\KEGG_Pictures\mmu00130.html
ko05143	African trypanosomiasis	29	6613	33	7580	0.585274	..\KEGG_Pictures\mmu05143.html
ko00511	Other glycan degradation	16	6613	18	7580	0.591781	..\KEGG_Pictures\mmu00511.html
ko04975	Fat digestion and absorption	35	6613	40	7580	0.596916	..\KEGG_Pictures\mmu04975.html
ko01230	Biosynthesis of amino acids	67	6613	77	7580	0.607129	..\KEGG_Pictures\mmu01230.html
ko00480	Glutathione metabolism	47	6613	54	7580	0.6168	..\KEGG_Pictures\mmu00480.html
ko04145	Phagosome	144	6613	166	7580	0.631665	..\KEGG_Pictures\mmu04145.html
ko00350	Tyrosine metabolism	33	6613	38	7580	0.644949	..\KEGG_Pictures\mmu00350.html
ko00830	Retinol metabolism	77	6613	89	7580	0.655268	..\KEGG_Pictures\mmu00830.html
ko00983	Drug metabolism - other enzymes	45	6613	52	7580	0.65743	..\KEGG_Pictures\mmu00983.html
ko04750	Inflammatory mediator regulation of TRP channels	109	6613	126	7580	0.659569	..\KEGG_Pictures\mmu04750.html
ko00785	Lipoic acid metabolism	3	6613	3	7580	0.663992	..\KEGG_Pictures\mmu00785.html
ko00471	D-Glutamine and D-glutamate metabolism	3	6613	3	7580	0.663992	..\KEGG_Pictures\mmu00471.html
ko00780	Biotin metabolism	3	6613	3	7580	0.663992	..\KEGG_Pictures\mmu00780.html
ko00232	Caffeine metabolism	8	6613	9	7580	0.678122	..\KEGG_Pictures\mmu00232.html
ko00750	Vitamin B6 metabolism	8	6613	9	7580	0.678122	..\KEGG_Pictures\mmu00750.html
ko03420	Nucleotide excision repair	37	6613	43	7580	0.694562	..\KEGG_Pictures\mmu03420.html
ko04650	Natural killer cell mediated cytotoxicity	119	6613	138	7580	0.695413	..\KEGG_Pictures\mmu04650.html
ko05150	Staphylococcus aureus infection	43	6613	50	7580	0.697388	..\KEGG_Pictures\mmu05150.html
ko00603	Glycosphingolipid biosynthesis - globo series	13	6613	15	7580	0.702201	..\KEGG_Pictures\mmu00603.html
ko03030	DNA replication	30	6613	35	7580	0.715886	..\KEGG_Pictures\mmu03030.html
ko05203	Viral carcinogenesis	190	6613	221	7580	0.754776	..\KEGG_Pictures\mmu05203.html
ko00300	Lysine biosynthesis	2	6613	2	7580	0.761115	NA
ko00062	Fatty acid elongation	22	6613	26	7580	0.768919	..\KEGG_Pictures\mmu00062.html
ko04614	Renin-angiotensin system	16	6613	19	7580	0.782854	..\KEGG_Pictures\mmu04614.html
ko04913	Ovarian Steroidogenesis	50	6613	59	7580	0.786166	..\KEGG_Pictures\mmu04913.html
ko05160	Hepatitis C	116	6613	136	7580	0.796121	..\KEGG_Pictures\mmu05160.html
ko04976	Bile secretion	61	6613	72	7580	0.798617	..\KEGG_Pictures\mmu04976.html
ko04640	Hematopoietic cell lineage	72	6613	85	7580	0.810416	..\KEGG_Pictures\mmu04640.html
ko00340	Histidine metabolism	20	6613	24	7580	0.816711	..\KEGG_Pictures\mmu00340.html
ko04064	NF-kappa B signaling pathway	83	6613	98	7580	0.821489	..\KEGG_Pictures\mmu04064.html
ko00360	Phenylalanine metabolism	19	6613	23	7580	0.839094	..\KEGG_Pictures\mmu00360.html
ko04622	RIG-I-like receptor signaling pathway	57	6613	68	7580	0.848958	..\KEGG_Pictures\mmu04622.html
ko04620	Toll-like receptor signaling pathway	85	6613	101	7580	0.860327	..\KEGG_Pictures\mmu04620.html
ko00982	Drug metabolism - cytochrome P450	55	6613	66	7580	0.87136	..\KEGG_Pictures\mmu00982.html
ko00472	D-Arginine and D-ornithine metabolism	1	6613	1	7580	0.872427	..\KEGG_Pictures\mmu00472.html
ko04630	Jak-STAT signaling pathway	131	6613	155	7580	0.873409	..\KEGG_Pictures\mmu04630.html
ko00531	Glycosaminoglycan degradation	17	6613	21	7580	0.880145	..\KEGG_Pictures\mmu00531.html
ko00591	Linoleic acid metabolism	41	6613	50	7580	0.903069	..\KEGG_Pictures\mmu00591.html
ko04974	Protein digestion and absorption	74	6613	89	7580	0.903618	..\KEGG_Pictures\mmu04974.html
ko00590	Arachidonic acid metabolism	74	6613	89	7580	0.903618	..\KEGG_Pictures\mmu00590.html
ko00071	Fatty acid degradation	40	6613	49	7580	0.913027	..\KEGG_Pictures\mmu00071.html
ko04260	Cardiac muscle contraction	61	6613	74	7580	0.917441	..\KEGG_Pictures\mmu04260.html
ko03450	Non-homologous end-joining	10	6613	13	7580	0.926813	..\KEGG_Pictures\mmu03450.html
ko03320	PPAR signaling pathway	67	6613	82	7580	0.947339	..\KEGG_Pictures\mmu03320.html
ko03430	Mismatch repair	17	6613	22	7580	0.947682	..\KEGG_Pictures\mmu03430.html
ko04080	Neuroactive ligand-receptor interaction	276	6613	327	7580	0.948265	NA
ko00400	Phenylalanine, tyrosine and tryptophan biosynthesis	5	6613	7	7580	0.95126	..\KEGG_Pictures\mmu00400.html
ko01220	Degradation of aromatic compounds	2	6613	3	7580	0.955361	NA
ko05204	Chemical carcinogenesis	75	6613	92	7580	0.959356	..\KEGG_Pictures\mmu05204.html
ko04972	Pancreatic secretion	85	6613	104	7580	0.96212	..\KEGG_Pictures\mmu04972.html
ko05010	Alzheimer's disease	134	6613	162	7580	0.964569	..\KEGG_Pictures\mmu05010.html
ko04932	Non-alcoholic fatty liver disease (NAFLD)	120	6613	146	7580	0.971378	..\KEGG_Pictures\mmu04932.html
ko00980	Metabolism of xenobiotics by cytochrome P450	51	6613	64	7580	0.971476	..\KEGG_Pictures\mmu00980.html
ko05016	Huntington's disease	151	6613	183	7580	0.976267	..\KEGG_Pictures\mmu05016.html
ko04623	Cytosolic DNA-sensing pathway	48	6613	61	7580	0.980754	..\KEGG_Pictures\mmu04623.html
ko04060	Cytokine-cytokine receptor interaction	224	6613	272	7580	0.992959	..\KEGG_Pictures\mmu04060.html
ko03410	Base excision repair	24	6613	33	7580	0.99365	..\KEGG_Pictures\mmu03410.html
ko05320	Autoimmune thyroid disease	49	6613	64	7580	0.994519	..\KEGG_Pictures\mmu05320.html
ko00140	Steroid hormone biosynthesis	67	6613	86	7580	0.995024	..\KEGG_Pictures\mmu00140.html
ko04140	Regulation of autophagy	29	6613	40	7580	0.996827	..\KEGG_Pictures\mmu04140.html
ko04961	Endocrine and other factor-regulated calcium reabsorption	41	6613	55	7580	0.997096	..\KEGG_Pictures\mmu04961.html
ko04610	Complement and coagulation cascades	58	6613	77	7580	0.998774	..\KEGG_Pictures\mmu04610.html
ko03050	Proteasome	32	6613	45	7580	0.999003	..\KEGG_Pictures\mmu03050.html
ko00190	Oxidative phosphorylation	91	6613	118	7580	0.999293	..\KEGG_Pictures\mmu00190.html
ko05012	Parkinson's disease	99	6613	128	7580	0.999422	..\KEGG_Pictures\mmu05012.html
ko03010	Ribosome	82	6613	130	7580	1	..\KEGG_Pictures\mmu03010.html
ko05034	Alcoholism	129	6613	194	7580	1	..\KEGG_Pictures\mmu05034.html
ko05322	Systemic lupus erythematosus	77	6613	140	7580	1	..\KEGG_Pictures\mmu05322.html
ko05206	MicroRNAs in cancer	138	6613	270	7580	1	..\KEGG_Pictures\mmu05206.html
ko04742	Taste transduction	27	6613	62	7580	1	..\KEGG_Pictures\mmu04742.html
